# Supplementary material for: Microfinance institutions failure prediction in emerging countries, a machine learning approach
Source: PLoS One. 2025 Apr 24;20(4):e0321989. doi: 10.1371/journal.pone.0321989 (PMC12021153; doi:10.1371/journal.pone.0321989)
Supplement: S1 Database — (XLSX) [file pone.0321989.s003.xlsx]

## Sheet: Hoja1
DESCRIPTION	Attr1	Attr2	Attr3	Attr4	Attr5	Attr6	Attr7	Attr8	Attr9	Attr10	Attr11	Attr12	Attr13	Attr14	Attr15	Attr16	Attr17	Attr18	Attr19	Attr20	Attr21	Attr22	Attr23	Attr24	Attr25	Attr26	Attr27	Attr28	Attr29	Attr30	Attr31	Attr32	Attr33	Attr34	Attr35	Attr36	Attr37	Attr38	Attr39	class
CREDISCOTIA	0.736141	0.263859	0.797328	0.413328	0.139474	0.515786	0.868362	0.481091	0.0047384	1.61465	0.358435	0.0627927	0.0223763	0.241023	0.0863296	0.202672	25.1629	3.04	6.29	5.66	7.58			221.64		11.23	45.48	85.66	27.35	0	11709.1		7.84	2.12	22.91	118.99				0
CREDISCOTIA	0.718124	0.281876	0.856961	0.133883	0.143247	0.481151	0.850219	0.458324	0.00549813	2.13439	0.392517	0.0351017	0.0916369	0.226782	0.0613331	0.143039	19.28	3.26	4.5	4.1	9.47			318.15		12.21	46.48	86.49	27.08	1761	9411.51		24.07	6.29	24.72	166.92				0
CREDISCOTIA	0.768533	0.231467	0.907211	0.267468	0.204087	0.536272	0.848996	0.532915	0.00691126	2.15176	0.30118	0.0232478	0.0296016	0.193399	0.0702979	0.092789	22.98	3.53	5.26	4.53	16.72			388.12		14.13	61.79	84.36	21.91	1770	9664.46		6.52	1.27	26.74	125.4				0
CREDISCOTIA	0.827892	0.172108	0.892006	0.818947	0.385471	0.623363	1.05727	0.836181	0.00757699	1.63272	0.207887	0.0493516	-0.0736263	0.331822	-0.152755	0.107994	23.76	4.08	20.16	18.2	10.75			191.2		9.4	39.88	89.97	25.15	2034	11356.5		-18.47	-3.62	31.76	128.68				0
CREDISCOTIA	0.797802	0.202198	0.887978	0.373739	0.110745	0.547242	0.864217	0.679056	0.00615383	1.49569	0.253444	0.0265857	0.0722914	0.268501	0.18444	0.112022	17.8	5.23	5.46	4.64	4.4			202.84		10.82	36.45	88.79	30.08	1796	13876.5		27.12	5.22	19.18	124.95				0
CREDISCOTIA	0.801572	0.198428	0.891016	0.35335	0.124422	0.607714	0.874224	0.753849	0.00713111	1.81007	0.247549	0.0242064	0.073826	0.272042	0.18616	0.108984	17.53	5.42	6.54	5.7	4.8			190.3		11.42	38.16	89.34	30.45	1621	13998		28.37	5.34	21.17	188				0
CREDISCOTIA	0.816088	0.183912	0.865594	0.348739	0.123254	0.600763	0.866194	0.756232	0.00821587	1.47872	0.225358	0.0217564	0.0664357	0.264793	0.166805	0.134406	16.21	6.33	6.54	5.65694	4.3			188.4		11.2958	39.6	88.75	29.57	1429	12391.8		27.03	4.69	21.15	134.69				0
CREDISCOTIA	0.833765	0.166235	0.849354	0.318168	0.122181	0.571569	0.838984	0.751489	0.00860485	3.10576	0.199379	0.0200889	0.062288	0.273866	0.14435	0.150646	14.48	7.27	6.58	5.65103	3.21			185.67		12.0458	43.8759	89.2415	29.1891	1247	11464.2		26.4228	4.01675	17.31	127.38				0
CREDISCOTIA	0.85848	0.14152	0.860056	0.258045	0.121445	0.564668	0.837912	0.753218	0.0106831	5.48333	0.16485	0.0159629	0.0665016	0.26458	0.17226	0.139944	15.26	8.95	6.72	5.91286	1.8			180.71		12.6675	47.4723	90.8276	28.7397	1231	24920		36.9672	4.72216	20.39	114.86				0
CREDISCOTIA	0.874801	0.125199	0.852608	0.306077	0.117033	0.563589	0.834368	0.749362	0.0125093	4.35938	0.143117	0.0141881	0.0409032	0.243787	0.10914	0.147392	15.44	8.87	6.68		2.04			175.11		12.7082	51.0577	90.5386	26.9773	1053	22976.3		19.7769	2.77016	19.59	88.05				0
FINCOMPARTAMOS	0.829879	0.170121	0.785487	0.265338	0.0751773	0.552204	0.833359	0.718197	0.00899812	1.46557	0.204995	0.0186909	0.0356834	0.250254	0.0913418	0.214513	20.22	5.64	6.8	3.76	0.22			110.53		13.93	55.64	88.65	29.89	687	23845.2		14.55	2.57	26.21	96.68				0
FINCOMPARTAMOS	0.825644	0.174356	0.83979	0.263422	0.0797875	0.558915	0.857835	0.707559	0.00969	0.914524	0.211175	0.0195384	0.0410927	0.242299	0.0258405	0.16021	18.72	5.56	5.54	3.28	0.54			143.98		13.21	54.73	91.97	27.82	702	22430.5		16.05	2.79	23.72	312.36				0
FINCOMPARTAMOS	0.83268	0.16732	0.870685	0.318528	0.0840186	0.536756	0.835715	0.698437	0.017886	0.895917	0.200941	0.0209513	0.0191924	0.210931	0.0443112	0.129315	17.59	5.3	6.09	3.36	1.54			137.88		12.31	58.06	93.41	24.06	659	20934.7		6.18	0.99	24.7	112.22				0
FINCOMPARTAMOS	0.848442	0.151558	0.795724	0.246405	0.106893	0.55247	0.766169	0.791263	0.0179095	2.08779	0.178631	0.0111072	-0.00605212	0.190234	-0.05163	0.204276	20.66	4.85	5.79	4.07	2.45			184.6		12.19	76.87	97.71	20.67	509	17986.3		-5.96	-0.99	37.85	83.57				0
FINCOMPARTAMOS	0.826524	0.173476	0.854488	0.135968	0.0582252	0.513881	0.850913	0.636557	0.021977	1.6369	0.209886	0.00990553	0.0540337	0.266067	0.122879	0.145512	18.02	5.88	3.17	1.88	0.83			183.87		17.28	63.89	97.38	32.54	466	14332.4		21.5	3.8	23.62	75.28				0
FINCOMPARTAMOS	0.833432	0.166568	0.851284	0.136184	0.0695502	0.472889	0.863464	0.585091	0.0230341	2.57851	0.199858	0.00937479	0.0538188	0.272705	0.121359	0.148716	17.44	6.25	3.96	2.74	0.67			175.53		16.96	64.06	98.06	32.39	467	11823.1		21.89	3.76	20.81	390.19				0
FINCOMPARTAMOS	0.833525	0.166475	0.836839	0.157877	0.071274	0.345041	0.83062	0.444722	0.0238743	5.02805	0.199724	0.0101326	0.0276959	0.267639	0.057211	0.163161	17.44	5.52	4.14	2.89109	0.65			172.14		18.741	71.51	98.85	32.38	427	10363.5		9.54	1.78	29.36	126.78				0
FINCOMPARTAMOS	0.793432	0.206568	0.834055	0.149566	0.0724709	0.298818	0.91974	0.349303	0.0244378	3.60397	0.260348	0.0118684	0.0344333	0.291209	0.0644879	0.165945	19.63	4.23	4.61	3.12735	0.37			157.17		18.7389	70.38	99.5331	33.2913	401	5580.93		9.4946	2.08379	20.4	141.65				0
FINCOMPARTAMOS	0.757333	0.242667	0.821639	0.209478	0.0818782	0.159354	0.959107	0.17969	0.0178226	4.07682	0.320424	0.0132129	0.0355572	0.313116	0.0662111	0.178361	22.38	3.42	5.38	3.88277	0.66			152.32		16.7329	62.8384	99.5584	33.7626	426	2796.13		10.3358	2.15213	15.25	138.58				0
FINCOMPARTAMOS	0.867566	0.132434	0.788337	0.221278	0.0877455	0.182059	0.92809	0.213022	0.0152736	8.96335	0.15265	0.0114632	0.0355676	0.294605	0.0771066	0.211663	14.59	7.94	6.82		0.88			128.58		14.0726	57.9511	99.2473	31.796	459	3306.96		18.7405	2.35554	18.68	30.85				0
FINCONFIANZA	0.846047	0.153953	0.753969	0.276378	0.0795749	0.525195	0.875021	0.634595	0.00791446	1.46157	0.181967	0.0295177	0.012066	0.209792	0.0214113	0.246031	17.79	6.26	5.32	4.05	2.92			149.63		11.01	60.6	94.8	23.81	845	12252.7		2.91	0.47	17.48	134.66				0
FINCONFIANZA	0.833931	0.166069	0.817565	0.159898	0.0925086	0.576765	0.895712	0.691949	0.00749714	1.17625	0.199139	0.0295918	0.0302345	0.207691	0.0169672	0.182435	17.32	6.22	6.2	5.04	2.6			149.12		10.15	53.95	95.37	22.92	837	12307.7		10.71	1.74	20.44	139.92				0
FINCONFIANZA	0.835796	0.164204	0.80885	0.273303	0.0733883	0.633335	0.916511	0.726893	0.00894457	0.781875	0.196464	0.0318239	0.0173207	0.188959	0.00728758	0.19115	17.75	5.72	4.31	3.15	2.94			170.12		9.35	59.02	94.55	19.36	875	12283.5		0.85	0.13	17.13	136.22				0
FINCONFIANZA	0.852612	0.147388	0.792693	0.268677	0.0758481	0.644425	0.819626	0.839769	0.00953575	1.56809	0.172866	0.0256945	0.0134186	0.174146	0.0323354	0.207307	16.17	6.73	5.07	2.74	1.86			149.71		10.02	60.96	94.7	20.54	901	13406.5		3.85	0.61	32.99	214.66				0
FINCONFIANZA	0.82777	0.17223	0.809242	0.161109	0.0484218	0.59424	0.88558	0.697285	0.0125115	0.789251	0.208065	0.0147823	0.037321	0.2143	0.1021	0.190758	15.15	6.27	2.94	1.94	1.25			164.84		12.36	63.06	94.2	24.23	763	10838.1		13.38	2.3	18.17	372.01				0
FINCONFIANZA	0.828123	0.171877	0.800565	0.164994	0.0487483	0.570606	0.873264	0.678151	0.0141281	0.912389	0.207551	0.0112188	0.036356	0.216771	0.0806349	0.199435	15.93	6.16	2.9	1.88	1.45			168.3		12.11	64.36	94.79	24.2	767	9386.32		10.66	1.8	17.35	348.44				0
FINCONFIANZA	0.837263	0.162737	0.775633	0.171155	0.0465446	0.539607	0.83763	0.667301	0.015638	1.41277	0.194368	0.0095357	0.0288828	0.211941	0.0597418	0.224367	16.55	6.46	2.88	1.7671	1.49			161.77		12.0626	66.79	95.13	24.2	737	8323.93		8.13	1.32	15.33	292.58				0
FINCONFIANZA	0.84129	0.15871	0.745684	0.157367	0.0436192	0.499717	0.850668	0.606966	0.0196485	1.12314	0.188651	0.00809733	0.0205827	0.220468	0.0401988	0.254316	15.88	6.54	2.85	1.68501	1.31			152.8		12.4183	73.1655	94.2532	23.7098	718	6947.58		5.75403	0.86702	16.29	265.57				0
FINCONFIANZA	0.850123	0.149877	0.786529	0.148894	0.0375534	0.485503	0.83188	0.599421	0.0228517	1.3321	0.176301	0.00651658	0.0240326	0.206229	0.0320065	0.213471	14.62	6.94	2.24	1.30429	1.26			167.95		13.1633	73.0587	95.3664	23.9867	703	6736.89		4.49258	0.689352	16.12	266.95				0
FINCONFIANZA	0.843923	0.156077	0.765292	0.167788	0.0446804	0.531188	0.804867	0.682883	0.0255246	1.10627	0.184943	0.00616454	0.00983259	0.21306	0.00485478	0.234708	16.12	6.37	3		1.21			149.17		13.7736	78.2523	93.1126	23.8499	608	6335.74		0.659771	0.101904	17	161.68				0
FINEFECTIVA	0.755971	0.244029	0.778823	0.482103	0.134985	0.363966	0.874368	0.463186	0.00145217	12.2097	0.322803	0.0237745	0.0486767	0.3145	0.107005	0.221177	24.88	3.65	4.25	3.44	3.79			317.66		10.08	33.61	87.1	33.85	926	3030.11		14.06	3.44	42.53	12165.3				0
FINEFECTIVA	0.749301	0.250699	0.824104	0.331803	0.122654	0.352398	0.845357	0.464648	0.00206174	#NULL!	0.334577	0.0191005	0.0846639	0.311792	0.0567334	0.175896	16.2	3.98	3.05	2.54	2.31			401.77		11.85	37.35	89.43	34.87	805	2652.49		25.01	6.02	59.29	12655.6				0
FINEFECTIVA	0.769301	0.230699	0.830041	0.393839	0.144262	0.375757	0.802722	0.527314	0.00298628	#NULL!	0.299881	0.00174668	0.0622858	0.287861	0.152229	0.169959	15.77	4.27	3.39	2.99	3.67			425.85		11.49	39.64	90.19	31.51	724	2473.88		21.51	4.68	58.39	2266.93				0
FINEFECTIVA	0.776901	0.223099	0.803281	0.542969	0.152077	0.455751	0.799983	0.657288	0.00296291	#NULL!	0.287165	0.0233788	0.0066439	0.291795	0.00640858	0.196719	20.14	3.62	4.71	1.9	2.37			322.86		10.47	36.81	92.41	32.67	704	2864.94		0.81	0.2	67.22	575.95				0
FINEFECTIVA	0.750971	0.249029	0.818425	0.375876	0.0691461	0.442774	0.847299	0.549388	0.00420243	#NULL!	0.331609	0.020873	0.0893695	0.410448	0.133797	0.181575	17.33	4.02	3.59	2.07	2.36			192.46		14.39	34.49	92.89	47.24	614	2338.25		24.94	5.85	62.26	3393.79				0
FINEFECTIVA	0.764225	0.235775	0.809538	0.347805	0.0795717	0.523825	0.914475	0.607743	0.00412958	#NULL!	0.308515	0.0205981	0.0827705	0.422057	0.112767	0.190462	19.12	4.06	3.51	2	2.59			226.51		16.88	37.68	94.35	51.87	602	2364.15		22.34	5.47	43.58	469.82				0
FINEFECTIVA	0.733693	0.266307	0.761983	0.37544	0.0681958	0.558244	0.909142	0.647046	0.00454793	#NULL!	0.362968	0.0244003	0.0104801	0.384129	0.0865405	0.238017	19.98	3.66	3.66	2.00763	2.02			186.09		17.3958	49.15	92.2	46.96	463	1802.9		13.42	3.71	29.01					0
FINEFECTIVA	0.708746	0.291254	0.807678	0.295562	0.084949	0.494795	0.891778	0.60635	0.00509053	#NULL!	0.410942	0.0259877	0.0498739	0.441529	0.102024	0.192322	28.61	2.88	4.93	2.45226				172.37		19.7972	49.934	97.123	49.5885	327	1258.85		16.6576	4.72034	29.14					0
FINEFECTIVA	0.708016	0.291984	0.804866	0.292133	0.091462	0.402219	0.90263	0.490467	0.00612516	#NULL!	0.412398	0.0240846	0.0618102	0.485043	0.101186	0.195134	28.81	3.02	4.89	2.46706				187.03		20.4875	48.3898	98.4104	53.1705	314	889.602		18.482	4.94469	42.56					0
FINEFECTIVA	0.76105	0.23895	0.814084	0.251467	0.0899182	0.433391	0.814731	0.5845	0.00694595	#NULL!	0.313974	0.0181517	0.0699601	0.461039	0.100455	0.185916	21.02	4.15	4.36					206.12		22.264	51.3581	98.2198	53.4116	266	1089.37		21.6069	4.94577	60.36					0
FINQAPAQ	0.875532	0.124468	0.745209	0.363366	0.0935317	0.815412	0.710101	1.15285	0.0311421	0.617243	0.142162	0	-0.0402678	0.294399	-0.130293	0.254791	8.7	4.96	8.93	6.04	1.77			104.76		17.41	71.96	96.09	34.65	441	8536.54		-39.236	-3.76	22.72	136.03				0
FINQAPAQ	0.91523	0.0847705	0.79516	0.288649	0.0789853	0.833444	0.707413	1.19687	0.0295944	0.679472	0.0926221	0	-0.0088397	0.237708	-0.0273343	0.20484	9.89	7.1	7.07	5.33	1.71			111.71		18.94	74.89	94.9	33.06	442	9610.68		-28.218	-3.107	34.68	58.64				0
FINQAPAQ	0.892209	0.107791	0.720972	0.40301	0.0675369	0.734849	0.768437	0.97724	0.038506	0.698901	0.120813	0.00635456	-0.0926846	0.163212	-0.430748	0.279028	6.06	3.52	6.52	4.52	1.33			103.62		16.18	127.77	92.64	17.93	372	6605.29		-63.748	-6.33	23.62	48.79				0
FINQAPAQ	0.875485	0.124515	0.812539	0.340463	0.126324	0.686826	0.63823	1.17481	0.0315588	4.20287	0.142223	0.0056063	-0.00837702	0.208307	-0.111572	0.187461	15.1	4.1	5.55	4.65	2.79			227.6		15.96	75.16	94.53	29.21	419	8035.55		-16.389	-2.654	61.42	47.71				0
FINQAPAQ	0.809441	0.190559	0.821462	0.37446	0.0862602	0.75623	0.796665	1.00205	0.0439677	3.09295	0.235421	0.0072304	-0.00468397	0.306849	-0.0547333	0.178538	15.53	2.94	6.42	4.77	2.66			134.43		19.15	67.81	91.52	34.81	315	7347.67		-8.545	-1.568	25.3	49.23				0
FINQAPAQ	0.810828	0.189172	0.809886	0.338402	0.0768332	0.768446	0.78693	1.01176	0.0415739	3.61403	0.233308	0.0065964	0.0057458	0.284529	-0.0227751	0.190114	16.34	3.23	5.82	3.68	3.46			132		18.55	69.5	94.33	34.38	370	7970.56		-3.322	-0.645	21.68	53.22				0
FINQAPAQ	0.804291	0.195709	0.807935	0.329259	0.0904797	0.770494	0.789004	1.03948	0.0454033	3.65455	0.243331	0.00656704	0.0141699	0.291771	0.00107163	0.192065	16.57	3.2	7.37	5.38489	2.15			122.75		18.8707	69.5	94.64	35.26	371	7891.35		0.16	0.03	20.73	83.6				0
FINQAPAQ	0.803287	0.196713	0.817105	0.391916	0.111615	0.769692	0.788497	1.06786	0.0435112	3.99578	0.244885	0.00647389	0.0140114	0.290735	0.00472602	0.182895	16.45	3.18	9.04	7.43285	1.59			123.5		19.0298	67.5553	92.798	36.3628	333	7810.48		0.698633	0.139684	19.76	125.3				0
FINQAPAQ	0.773191	0.226809	0.774519	0.305175	0.108831	0.73343	0.778265	1.01372	0.0487201	2.90843	0.293342	0.00340315	0.0425814	0.26907	0.0152886	0.225481	18.01	2.67	10.44	8.28476	2.16			104.24		17.9524	74.9495	94.6185	33.1849	345	6245.85		1.82812	0.388342	12.95	360.46				0
FINQAPAQ	0.803201	0.196799	0.72572	0.415585	0.111627	0.75796	0.663505	1.18281	0.0425264	5.35299	0.245019	0.000619836	-0.0449177	0.213997	0.011157	0.27428	17.54	3.17	8.47		4.86			131.82		14.9436	80.111	72.3524	26.8375	457	7762.61		1.23931	0.232224	30.05	156.92				0
FINANCIERA OH	0.861199	0.138801	0.771897	0.711186	0.13075	0.450587	0.808762	0.634523	0.0034446	1.03444	0.161172	0.00982243	-0.0371164	0.255439	-0.159359	0.228103	12.72	5.22	9.83	9.13	1.18			132.99		17.27	54.13	70.8	27.86	1295	8232.86		-27.44	-4.09	19.1	188.49				0
FINANCIERA OH	0.843205	0.156795	0.829982	0.442075	0.107691	0.41057	0.82614	0.557432	0.00298283	1.58746	0.185951	0.00786145	0.0297587	0.240915	0.0146887	0.170018	14.11	5.93	6.38	5.84	0.07			168.84		17.21	55.44	71.74	26.44	1292	8352.39		9.59	1.54	23.96	174.01				0
FINANCIERA OH	0.820575	0.179425	0.847666	0.306017	0.107509	0.256967	0.79862	0.361388	0.00486078	#NULL!	0.218658	0.00960401	0.038617	0.212603	0.0773153	0.152334	16.81	4.66	3.63	3.32	0.04			295.95		20.1	64.4	69.29	25.02	874	4110.59		9.67	1.8	36.04	#NULL!				0
FINANCIERA OH	0.79967	0.20033	0.809867	0.744682	0.219944	0.351554	0.85864	0.528157	0.00608715	#NULL!	0.250516	0.0104478	-0.0424517	0.276103	-0.153803	0.190133	18.26	4.33	17.93	17.58	0.14			122.66		13.39	50.99	74.1	23.55	1093	5719.63		-17.97	-3.51	48.25	#NULL!				0
FINANCIERA OH	0.798567	0.201433	0.76233	0.431791	0.0914183	0.219412	0.846697	0.282345	0.00675428	#NULL!	0.252243	0.00500373	0.0668103	0.26654	0.137473	0.23767	16.4	5.34	5.58	4.93	1.06			163.74		15.14	42.6	72.11	32.19	895	4604.99		19.82	4.1	31.23	#NULL!				0
FINANCIERA OH	0.787249	0.212751	0.744081	0.393389	0.0867637	0.0294195	0.895867	0.0355182	0.00840888	#NULL!	0.270246	0.00206786	0.0819605	0.270727	0.162236	0.255919	16.99	4.66	5.2	4.62	1.31			166.74		16.32	43.16	70.23	34.13	731	426.923		22.9	5.09	19.97	0				0
FINANCIERA OH	0.785316	0.214684	0.792184	0.265351	0.0709768	0.0174538	0.855213	0.0213837	0.00969562	#NULL!	0.273373	0	0.077805	0.390611	0.102156	0.207816	18.82	4.17	3.54	2.92222	2.91			200.75		20.4797	51.24	90.93	47.54	612	234.48		20.79	4.42	20.98	0				0
FINANCIERA OH	0.794561	0.205439	0.748308	0.25301	0.0690385	0.00167941	0.831996	0.00213683	0.0110167	#NULL!	0.258556	0	0.0626185	0.376708	0.0814991	0.251692	16.2	3.59	4.41	3.82979	1.61			156.62		20.6572	53.8702	92.1369	49.4566	542			16.3018	3.57634	13.93	25.96				0
FINANCIERA OH	0.780412	0.219588	0.769172	0.246775	0.06534	0.00140998	0.776973	0.00191023	0.0135897	#NULL!	0.281374	0	0.044366	0.354043	0.0523548	0.230828	18.82	2.8	3.98	3.39157	1.77			164.09		24.017	61.1088	92.1743	49.8588	416			8.85818	2.22744	25.12	50.7				0
FINANCIERA OH	0.755806	0.244194	0.888888	0.296991	0.0836501	0.00129524	0.679889	0.00202943	0.0163748	#NULL!	0.323091	0	0.0212712	0.338152	-0.00770811	0.111112	23.91	2.24	5.78		2.51			144.78		30.2084	67.799	92.7158	49.721	314			-1.08362	-0.314473	12.05	50.4				0
MITISUI AUTO FIN	0.791792	0.208208	0.738227	0.178295	0.0849671	#NULL!	0.976754	#NULL!	0.00452672	#NULL!	0.262957	0.0389251	0.030492	0.171453	0.142409	0.261773	15.53	4.45	5.35	3.59	0.78			158.79		9.89	59.47	85.97	19.76	5324			12.41	2.66	9.49	22.75				0
MITISUI AUTO FIN	0.78267	0.21733	0.807832	0.0457981	0.0761151	#NULL!	0.964039	#NULL!	0.00079078	#NULL!	0.277678	0.0460272	0.0524818	0.166313	0.0410729	0.192168	13.19	4.51	4.41	3.15	1.16			172.78		10.58	61.21	86.14	18.79	4528			20.05	4.42	17.57	32.39				0
MITISUI AUTO FIN	0.756728	0.243272	0.844686	0.0522014	0.0884859	#NULL!	0.969615	#NULL!	0.0011063	#NULL!	0.321478	0.0425259	0.0617401	0.156887	0.311187	0.155314	15.38	4.06	6	4.7	0.55			147.4		10.53	57.18	80.46	17.97	4568			22.26	5.32	12.03	35.61				0
MITISUI AUTO FIN	0.762823	0.237177	0.803451	0.346008	0.100322	#NULL!	0.992902	#NULL!	0.00161645	#NULL!	0.310919	0.0192264	0.014288	0.142867	0.0975597	0.196549	16.3	4.11	8.2	6.5	0.52			122.39		8.5	54.17	83.3	16.66	4497			6.07	1.53	10.79	24.35				0
MITISUI AUTO FIN	0.739527	0.260473	0.81414	0.1122	0.0835262	#NULL!	0.973415	#NULL!	0.00231486	#NULL!	0.352215	0.0187376	0.0471246	0.151862	0.243357	0.18586	18.08	3.47	6.52	4.94	0.86			128.14		10.51	57.63	82.16	18.74	3760			15.19	4.33	11.03	24.78				0
MITISUI AUTO FIN	0.663743	0.336257	0.829336	0.0775656	0.108684	#NULL!	1.00264	#NULL!	0.00391001	#NULL!	0.506607	0.0215726	0.0452447	0.169673	0.22225	0.170664	23.41	2.34	11.36	8.33	0.89			95.65		13.21	66.5	80.04	19.72	3200			11.65	4.05	10.37	24.15				0
MITISUI AUTO FIN	0.650309	0.349691	0.827838	0.19316	0.129529	#NULL!	0.995403	#NULL!	0.00389945	#NULL!	0.537732	0.0201202	0.0397299	0.188486	0.165499	0.172162	25.51	2.15	14.92	10.556	0.26			86.84		12.1702	60.85	81.56	19.91	2965			9.25	3.02	16.78	31.45				0
MITISUI AUTO FIN	0.695871	0.304129	0.849368	0.185801	0.0884979	#NULL!	0.978928	#NULL!	0.00418087	#NULL!	0.437049	0.013474	0.0524853	0.180386	0.253954	0.150632	20.09	2.85	9.37	6.75283	0			94.4		10.2001	54.3562	79.0942	18.2444	3514			15.9001	4.25154	12.68	25.03				0
MITISUI AUTO FIN	0.744285	0.255715	0.869197	0.0638717	0.0706487	#NULL!	0.90593	#NULL!	0.00384546	#NULL!	0.343571	0.00739496	0.0644657	0.153881	0.319548	0.130803	17.78	3.84	7.34	5.53687	0			96.24		10.4951	55.315	78.5325	18.1415	4054			20.6419	5.22385	11.82	31.95				0
MITISUI AUTO FIN	0.75599	0.24401	0.882209	0.170287	0.0775767	#NULL!	0.90647	#NULL!	0.00456361	#NULL!	0.322768	0.00398022	0.0587933	0.156541	0.265769	0.117791	17.39	4.01	10.17		0			76.29		8.93034	46.8641	86.4331	19.2534	4184			18.7432	4.41409	13.72	26.08				0
FIN PROEMPRESA	0.901744	0.0982555	0.626145	0.285985	0.102497	0.788657	0.867227	0.975438	0.0196715	6.48681	0.108962	0.0100299	-0.0138082	0.195151	-0.1029	0.373855	10.65	7.47	9.82	7.71	3.64			104.35		9.18	68.16	98.07	21.73	873	11272.8		-19.06	-1.99	26.92	102.67				0
FIN PROEMPRESA	0.88404	0.11596	0.707443	0.212132	0.0860894	0.728451	0.898592	0.852686	0.0178617	2.89695	0.131171	0.00973466	0.00858094	0.192843	0.000886936	0.292557	11.79	7.54	7.76	5.7	3.85			110.96		10.14	67.92	97.16	21.37	837	10741.2		0.77	0.09						0
FIN PROEMPRESA	0.882319	0.117681	0.757749	0.283345	0.0870088	0.721514	0.848511	0.891272	0.0169656	4.01606	0.133377	0.00995522	0.000590773	0.176395	-0.013159	0.242251	14.08	7.74	7.73	5.68	4.31			112.53		10.46	66.27	95.88	20.94	683	10401.1		-2.02	-0.25	41	63.02				0
FIN PROEMPRESA	0.869403	0.130597	0.736981	0.192186	0.0747039	0.707775	0.870953	0.85704	0.0236624	3.4337	0.150214	0.0101187	0.0137448	0.164462	0.0434991	0.263019	14.71	7.05	5.32	3.25	2.58			140.37		10.12	68.42	94.91	19.87	698	9566.9		5.32	0.8	34.88	65.17				0
FIN PROEMPRESA	0.830411	0.169589	0.785814	0.137314	0.0627214	0.766165	0.884403	0.904546	0.0253926	2.0883	0.204222	0.0105887	0.0406656	0.221695	0.109721	0.214186	15.09	5.72	4.76	3.71	2.24			131.79		13.58	65.01	95.04	26.25	498	7873.02		15.4	2.67	30.46	60.22				0
FIN PROEMPRESA	0.814819	0.185181	0.795639	0.132317	0.0792557	0.720486	0.85186	0.900957	0.0310607	4.0245	0.227266	0.0104872	0.0395516	0.238335	0.0951368	0.204361	16.58	5.02	5.95	4.82	2.03			133.16		15.08	67.98	98.11	28.87	385	6069.94		13.02	2.51	38.54	88.27				0
FIN PROEMPRESA	0.823032	0.176968	0.771235	0.147561	0.0803335	0.683856	0.826471	0.882409	0.0332287	4.02067	0.215019	0.00967659	0.027857	0.244646	0.0500008	0.228765	16.74	5.06	6.51	5.29544	2.02			123.41		14.4757	70.11	98.63	28.15	412	5454.42		7.13	1.27	39.38	199.73				0
FIN PROEMPRESA	0.838447	0.161553	0.733179	0.10762	0.0728725	0.404712	0.791635	0.541348	0.0344828	6.99537	0.192681	0.00810063	0.0222714	0.227351	0.050432	0.266821	15.97	5.66	5.54	4.44123	1.91			131.54		13.058	76.0696	98.7441	24.6951	390	3864.8		7.36141	1.13379	12.98	101.68				0
FIN PROEMPRESA	0.848614	0.151386	0.719819	0.141508	0.0747769	0.327692	0.752248	0.462294	0.0349667	13.9474	0.178392	0.00764571	0.0143044	0.219147	0.0239578	0.280181	14.79	5.89	6.18	4.37839	1.77			121.06		12.7278	75.3756	98.9027	24.9198	420	2848.37		3.53712	0.541825	10.73	184.8				0
FIN PROEMPRESA	0.849807	0.150192	0.727269	0.117746	0.0690976	0.12508	0.755435	0.174679	0.0321908	17.501	0.176737	0.00693581	0.0228318	0.218973	0.0494876	0.272731	15.64	6.08	5.1		1.74			135.44		12.5386	72.8432	99.0788	25.0235	446	1377		7.43408	1.14289	17.73	511.66				0
CMAC AREQUIPA	0.901677	0.0983231	0.662224	0.199698	0.0749522	0.690306	0.859789	0.802878	0.0188262	0.439826	0.109045	0.018586	0.0163476	0.154016	0.0476418	0.337776	14.37	9.92	4.58	3.18557		4.57	6.53	163.61	7.48	6.90844	60.444		17.7798	1716.24	42720	81.98	7.68174	0.778044	18.79	46.33			16.93	0
CMAC AREQUIPA	0.892592	0.107408	0.782402	0.251786	0.0895928	0.650524	0.853814	0.761904	0.0197119	0.711546	0.120333	0.0192839	0.0220032	0.147677	0.076394	0.217598	15.62	9.29	4.3	2.94866		4.28	8.03	208.36	7.4	7.26577	55.0525		17.3203	1624.22	38734	77.66	11.0313	1.21727	18.99	55.25			18.15	0
CMAC AREQUIPA	0.887894	0.112106	0.833082	0.291531	0.104109	0.680296	0.785877	0.865652	0.019857	#NULL!	0.12626	0.0239921	0.0191878	0.138101	0.0682063	0.166918	16.27	8.65	3.12	1.82739		3.09	7.46	318.45	5.77	7.3768	53.8739		15.7503	1553.38	35542	84.33	8.86054	1.01112	24.2	48.38			-0.129315	0
CMAC AREQUIPA	0.884122	0.115878	0.763981	0.27815	0.109167	0.711333	0.763833	0.931268	0.0202474	#NULL!	0.131065	0.0263089	0.0139738	0.140893	0.0355804	0.236019	16.19	7.98	3.2	2.97315		3.12	12.89	324.47	5.91	7.4166	56.9471		16.1309	1534.82	32319	90.09	4.45613	0.536366	28.05	122.69			6.13	0
CMAC AREQUIPA	0.874165	0.125835	0.793103	0.180226	0.0782712	0.750841	0.838322	0.895648	0.0227247	#NULL!	0.143949	0.0217508	0.0402339	0.171637	0.130289	0.206897	14.36	8.45	4.71	3.87477		4.62	13.24	163.9	6.54	8.3435	53.2811		19.5783	1341.37	30154	90.15	19.1244	2.37085	19.45	83.13				0
CMAC AREQUIPA	0.873365	0.126635	0.791705	0.177163	0.0803552	0.792439	0.842601	0.940467	0.020498	#NULL!	0.144997	0.0211012	0.0392818	0.175436	0.131748	0.208295	14.01	8.44	4.55	3.59231		4.48	6.87	173.99	6.67	8.77329	54.9201		19.6158	1290.68	29742.8	93.28	19.5373	2.40717	21.21	82.91				0
CMAC AREQUIPA	0.878048	0.121952	0.76764	0.156806	0.0783368	0.784254	0.812175	0.965621	0.0195696	#NULL!	0.13889	0.02082	0.0342031	0.168458	0.124529	0.23236	14.5	8.7	4.33	3.25338		4.19	9.42	177.69	6.18	9.0281	58.4712		18.8536	1170.94	28437.1	95.04	18.2478	2.18793	24.31	73.75				0
CMAC AREQUIPA	0.879259	0.120741	0.783411	0.137611	0.0831635	0.780611	0.787604	0.991121	0.0167151	#NULL!	0.137321	0.0204706	0.0363302	0.161376	0.137518	0.216589	14.65	9	4.43	3.2223		4.25	10.24	183.77	6.12	9.31377	59.32		18.7814	1105.36	28211.9	97.9	19.3218	2.316	22.92	82.05				0
CMAC AREQUIPA	0.887992	0.112008	0.789128	0.17658	0.0960306	0.753065	0.71852	1.04808	0.0150053	#NULL!	0.126136	0.0194679	0.0318474	0.150936	0.136588	0.210872	14.6	9.72	5.26	3.95943		5.18	6.51	178.95	7.48	8.57802	55.9942		19.0338	1018.32	27118	103.31	19.9571	2.2554	22.37	89.4				0
CMAC AREQUIPA	0.87895	0.12105	0.781137	0.206309	0.100586	0.798492	0.77011	1.03685	0.0188638	#NULL!	0.137721	0.0218904	0.0333902	0.183191	0.104802	0.218863	14.87	8.68	6.02			6.23	4.15	163.84	7.96	8.32828	53.7254		19.8658	973.597	23342.2	103.05	16.71	1.95583	32.66	66.46				0
CMAC CUSCO	0.892649	0.107351	0.660549	0.21384	0.0629583	0.71973	0.869984	0.827291	0.0175394	0.631723	0.120262	0.0206444	0.0135123	0.147472	0.0590719	0.339451	13.48	8.99	4.08	2.99709		4	15.84	154.22	5.55	6.04077	57.4001		16.3755	1586.04	38179	83.88	8.45564	0.905319	18.41	72.23			12.57	0
CMAC CUSCO	0.891498	0.108502	0.735253	0.185176	0.0596648	0.696517	0.881838	0.789846	0.0167713	0.49326	0.121707	0.0209789	0.0141936	0.123187	0.0724639	0.264747	13.77	8.89	4.56	3.27848		4.51	10.56	130.88	5.62	6.21715	62.0294		13.5043	1597.67	40296.8	80.33	8.48719	0.921043	17.35	88.81			9.87	0
CMAC CUSCO	0.890122	0.109878	0.780202	0.236201	0.0682808	0.637338	0.831146	0.766818	0.0149076	#NULL!	0.123442	0.0217499	0.0118756	0.109466	0.0634653	0.219798	15.02	8.6	3.15	2.64976		3.13	5.29	210.77	4.04	5.8995	59.2469		12.3369	1680.51	40347	76.2	6.55119	0.736526	23.35	78.72			-0.380868	0
CMAC CUSCO	0.885882	0.114118	0.689313	0.188795	0.0604648	0.670349	0.822445	0.815069	0.0152208	#NULL!	0.128818	0.0237224	0.00792493	0.10135	0.0233477	0.310687	13.84	9.14	2.29	2.09664		2.23	6.79	257.06	3.42	5.98795	65.7036		12.3983	1676.2	38869	80.92	2.09354	0.270059	26.85	83.73			4.3	0
CMAC CUSCO	0.856091	0.143909	0.756116	0.122746	0.0679118	0.807018	0.813521	0.992007	0.0187274	#NULL!	0.168101	0.028412	0.0326748	0.150378	0.137597	0.243884	14.14	6.99	4.54	3.78211		4.49	7.55	148.24	5.84	8.03418	58.6407		17.3607	1301.24	30400.6	98.25	15.2919	2.24222	32.49	81.69				0
CMAC CUSCO	0.853372	0.146628	0.772825	0.121487	0.0678355	0.782702	0.821517	0.952752	0.0213429	#NULL!	0.171822	0.0304799	0.0346448	0.151485	0.146237	0.227175	14.84	6.87	4.44	3.71739		4.35	8.97	151.23	5.72	8.22205	58.2237		17.7139	1283.37	28274.2	96.06	16.0627	2.43118	26.15	95.51				0
CMAC CUSCO	0.846816	0.153184	0.775003	0.099766	0.0662402	0.759166	0.846328	0.897011	0.0216316	#NULL!	0.180895	0.0336501	0.0356442	0.15223	0.151482	0.224997	15.58	6.53	4.35	3.73198		4.21	10.79	151.74	6.28	8.46362	60.6572		17.7864	1251.4	25674.4	91.85	16.0966	2.51689	18.86	95.63				0
CMAC CUSCO	0.839085	0.160915	0.776908	0.101573	0.069106	0.779764	0.855637	0.911326	0.024745	#NULL!	0.191775	0.0365655	0.0374797	0.154443	0.162124	0.223092	15.4	6.18	4.51	3.76017		4.37	9.03	152.03	6.09	6.89697	59.4668		17.1956	1232.75	23569	91.55	16.7282	2.60877	17.07	73.72				0
CMAC CUSCO	0.847634	0.152366	0.781929	0.126394	0.0674831	0.774934	0.80825	0.958781	0.0266096	#NULL!	0.179754	0.0350384	0.0372375	0.146759	0.168451	0.218071	14.02	6.63	4.73	3.93826		4.45	10.49	142.03	6.42	6.55744	55.1318		17.2031	1212.78	24463.5	97.3	17.211	2.69292	21.6	58.07				0
CMAC CUSCO	0.837214	0.162786	0.771645	0.0912136	0.0593599	0.799937	0.833904	0.959268	0.0294642	#NULL!	0.194438	0.0368885	0.0411347	0.149594	0.175974	0.228355	14.08	6.14	4.28			4.11	6.85	138.1	5.55	7.03132	56.123		17.4165	1164.04	22886.9	95.56	17.4208	2.86685	20.56	65				0
CMAC DELSANTA	0.807114	0.192886	0.756722	0.151729	0.0965964	0.77634	0.676522	1.14755	0.0339531	1.09796	0.238983	#NULL!	-7.98576e-06	0.180159	-0.00738643	0.243278	12.51	2.71	7.66	6.57336		7.69	0	126.07	11.45	17.8885	84.319		23.3774	428.196	10790.5	114.73	-0.691964	-0.133043	23.44	101.28			0.04	0
CMAC DELSANTA	0.808893	0.191107	0.768309	0.0373293	0.0880862	0.773516	0.553198	1.39826	0.0293088	1.33039	0.236258	#NULL!	0.0104115	0.147964	-0.0220778	0.231691	14.43	2.76	5.71	4.87651		5.64	15.39	154.32	8.32	18.6056	89.6401		18.9439	396.774	8967.09	139.8	-2.08209	-0.332468	50.06	103.23			0.31	0
CMAC DELSANTA	0.871891	0.128109	0.708615	0.0188299	0.214659	0.82784	0.558327	1.48271	0.0310602	#NULL!	0.146932	#NULL!	-0.00342797	0.129703	-0.17387	0.291385	9.17	3.8	18.78	18.399		17.59	69.44	114.24	22.13	15.525	105.996		15.7395	413.873	8815.49	148.16	-17.5992	-2.17886	56.04	99.09			-0.354258	0
CMAC DELSANTA	0.867745	0.132255	0.662052	0.074676	0.234163	0.819244	0.598052	1.36985	0.030844	#NULL!	0.152413	#NULL!	-0.0209785	0.116356	-0.244201	0.337948	11.3	4.19	22.17	21.3914		21.32	68.15	107.22	26.02	16.3889	121.988		14.9729	460.068	10305.5	139.15	-19.4764	-2.89336	62.53	108.55			1.74	0
CMAC DELSANTA	0.836944	0.163056	0.723773	0.108845	0.228234	0.807379	0.568805	1.41943	0.0339142	#NULL!	0.194823	#NULL!	-0.00475383	0.149094	-0.144757	0.276227	14.16	3.98	22.49	21.5375		21.65	67.66	104.41	27.07	17.7642	96.1067		18.069	385.876	9531.13	146.11	-12.3349	-2.09489	63.21	73.96				0
CMAC DELSANTA	0.879109	0.120891	0.729371	0.176411	0.214954	0.84708	0.626825	1.35138	0.0369514	#NULL!	0.137515	#NULL!	-0.00561102	0.170331	-0.0644559	0.270629	15.14	5.99	22.92	20.1105		22.18	60.22	97.6	26.77	15.6443	85.2614		20.2544	457.36	10244.9	140.72	-8.99343	-1.07379	53.72	72.59				0
CMAC DELSANTA	0.875364	0.124636	0.744727	0.215032	0.179139	0.839317	0.661468	1.26887	0.0383042	#NULL!	0.142383	#NULL!	-0.00780188	0.18622	-0.0490173	0.255273	14.71	6.31	18.59	16.8484		17.85	53.75	99.25	21.7	15.194	84.6312		21.9335	506.961	11558.7	130.71	-7.17158	-0.886198	48.78	79.69				0
CMAC DELSANTA	0.874641	0.125359	0.750512	0.227107	0.165367	0.830945	0.738812	1.1247	0.0425457	#NULL!	0.143326	0.0207158	-0.0148194	0.198985	-0.116175	0.249488	13.13	5.85	17.45	15.1999		16.84	47.17	97.64	20.35	16.0433	83.9724		22.2253	524.175	10685.1	116.73	-16.4382	-2.15974	35.16	82.12				0
CMAC DELSANTA	0.869521	0.130479	0.756658	0.154452	0.153436	0.815147	0.712218	1.14452	0.0352973	#NULL!	0.150059	0.0113932	0.0116102	0.18942	0.0334132	0.243342	13.74	7.04	14.58	13.3776		14.13	34.08	106.11	17.18	14.5495	76.3863		22.0808	559.84	12101.2	116.96	4.97625	0.636795	38.64	71.71				0
CMAC DELSANTA	0.875217	0.124783	0.719434	0.123449	0.159292	0.824719	0.74478	1.10733	0.0221327	#NULL!	0.142573	0.00347441	0.0119852	0.186939	0.0448557	0.280566	12.88	7.54	15.41			14.81	34.85	105.05	18.72	13.206	76.8192		20.9699	632.371	12501.5	112.66	7.03213	0.838118	40.57	60.96				0
CMAC HUANCAYO	0.90722	0.0927799	0.665743	0.244102	0.0522447	0.72181	0.883271	0.817201	0.00965409	0.559825	0.102268	0.0102351	0.0123496	0.165128	0.0443633	0.334257	12.56	10.63	3.85	2.98741		3.84	8.72	135.84	5.44	7.58038	57.664		18.3757	1538.42	34911.2	82.09	8.28822	0.770531	19.81	65.33			14.98	0
CMAC HUANCAYO	0.902053	0.0979473	0.751762	0.237647	0.0481949	0.700244	0.887985	0.788577	0.0101257	0.492544	0.108583	0.00992971	0.0167286	0.143868	0.0729073	0.248238	12.94	10.78	3.45	2.48902		3.45	9.35	139.55	3.99	7.87079	57.7613		16.7128	1538.95	35692.9	79.2	11.5329	1.14786	20.88	74.37			15.17	0
CMAC HUANCAYO	0.895176	0.104824	0.779216	0.213356	0.0534426	0.67002	0.87424	0.766403	0.00920861	#NULL!	0.117099	0.0119036	0.0131848	0.126573	0.0609424	0.220784	13.81	8.93	3.09	2.60716		3.08	7	170.75	4.13	8.2326	64.1263		14.3936	1449.94	32990.2	76.39	7.8133	0.827209	20.99	101.27			0.289736	0
CMAC HUANCAYO	0.895124	0.104876	0.72992	0.23595	0.0647724	0.699284	0.777181	0.899771	0.00928642	#NULL!	0.117164	0.0123159	0.0105016	0.129788	0.0405211	0.27008	14.75	8.7	2.26	2.21091		2.25	8.44	277.33	3.31	8.02487	61.3594		15.6784	1311.12	28965.2	87.72	5.13641	0.595323	38.23	93.52			10.89	0
CMAC HUANCAYO	0.877915	0.122085	0.761207	0.135992	0.0473583	0.763801	0.869371	0.878568	0.0128156	#NULL!	0.139062	0.013083	0.0306556	0.165454	0.121246	0.238793	13.21	8.28	2.86	2.39081		2.85	5.94	164.02	3.68	9.67816	61.3958		19.2709	1146.09	26501.6	87.14	17.8523	2.22921	24.31	98.26				0
CMAC HUANCAYO	0.869292	0.130708	0.753528	0.101221	0.0522754	0.755854	0.909363	0.831191	0.0154216	#NULL!	0.150362	0.0139144	0.0369198	0.17392	0.136374	0.246472	13.42	7.65	3.52	3.09587		3.54	1.67	147.3	4.57	9.61183	61.4578		20.0264	1158.13	24328.2	82.86	19.5173	2.59756	19.46	63.13				0
CMAC HUANCAYO	0.867227	0.132773	0.74349	0.103405	0.0519281	0.765263	0.88615	0.863582	0.013811	#NULL!	0.153101	0.0136962	0.0393583	0.172923	0.147724	0.25651	14.43	8.09	3.38	2.95546		3.38	3.84	152.11	4.36	9.30106	58.3875		19.6924	1178.05	23693.8	85.66	21.2561	2.77681	31.77	53.07				0
CMAC HUANCAYO	0.864611	0.135389	0.770361	0.07747	0.0493238	0.754608	0.867063	0.870304	0.0142216	#NULL!	0.15659	0.0138903	0.0392732	0.165499	0.159853	0.229639	14.69	7.94	3.11	2.73632		3.08	6.35	157.11	4.05	10.2888	62.5092		20.2776	1156.8	22614	86.56	21.6433	3.08373	30.61	101.52				0
CMAC HUANCAYO	0.84422	0.15578	0.798485	0.0470334	0.0518616	0.706598	0.906856	0.779173	0.0154524	#NULL!	0.184526	0.0153869	0.0530028	0.176579	0.197371	0.201515	16.19	6.98	3.24	2.9507		3.22	4.2	158.1	4.06	10.1349	59.9398		20.797	1075.58	20525.6	77.54	25.1398	3.90707	19.75	78.34				0
CMAC HUANCAYO	0.845139	0.154861	0.760147	0.070326	0.0564545	0.736387	0.89293	0.824687	0.0163368	#NULL!	0.183237	0.0157136	0.0477879	0.179378	0.17274	0.239853	15.64	6.82	3.35			3.36	2.84	166.42	4.23	9.79622	58.4407		19.4202	1102.14	22104	81.53	22.5551	3.21442	26.79	63.79				0
CMAC ICA	0.8737	0.1263	0.695476	0.226377	0.0891582	0.731945	0.804996	0.909253	0.0259598	0.941524	0.144558	0.0311247	0.0106296	0.155362	0.0368382	0.304524	14.99	7.28	5.06	4.29458		5.06	3.8	176.31	6.76	8.4924	62.1738		18.0151	1155.4	33217.8	90.91	4.65943	0.616054	27.02	107.67			11.64	0
CMAC ICA	0.866906	0.133094	0.776116	0.174343	0.0998912	0.729102	0.812656	0.897184	0.0248847	#NULL!	0.153527	0.0294192	0.0189002	0.138367	0.0789178	0.223884	14.49	7.64	5.71	4.05064		5.72	3.88	174.99	7.93	8.48333	63.6758		15.9456	1146.4	31984.7	91.59	8.45938	1.17419	27.3	100.15			8.25	0
CMAC ICA	0.858003	0.141997	0.818539	0.259123	0.134572	0.696981	0.790463	0.881737	0.0286755	#NULL!	0.165497	0.0426353	0.0165374	0.138151	0.0628318	0.181461	14.57	9.82	4.38	3.70489		4.39	3.25	285.22	5.76	7.97288	57.6036		15.5173	1145.13	30155.2	84.36	6.39133	0.911725	28.44	74.01			-0.168232	0
CMAC ICA	0.858607	0.141393	0.778009	0.281301	0.116523	0.710586	0.754874	0.941331	0.0291437	#NULL!	0.164677	0.0852625	0.0157379	0.141706	0.0538823	0.221991	15.4	7.25	4.34	4.1342		4.35	3.89	254.63	6.33	7.94898	54.1665		16.9761	1210.8	29565.9	91.05	5.49097	0.8336	36.08	91.94			6.65	0
CMAC ICA	0.844527	0.155473	0.767878	0.141769	0.0832324	0.770537	0.782072	0.985252	0.0363422	#NULL!	0.184094	0.0967876	0.0331834	0.167667	0.114877	0.232122	14.62	6.25	5.46	4.75048		5.47	4.47	149.72	6.45	10.0757	60.443		19.4426	954.583	25596.2	98.05	13.0996	2.03554	29.46	93.28				0
CMAC ICA	0.844721	0.155279	0.745586	0.12114	0.0810053	0.781246	0.775796	1.00702	0.0386272	#NULL!	0.183822	0.0917847	0.0322555	0.167939	0.112251	0.254414	15.31	6.24	5.3	4.61542		5.3	5.06	150.3	6.48	10.3535	63.3346		19.7673	951.36	22832.6	99.6	12.743	2.00712	26.89	78.71				0
CMAC ICA	0.839102	0.160898	0.755384	0.0902772	0.0864318	0.768481	0.798552	0.962342	0.0407157	#NULL!	0.191751	0.0843844	0.0297264	0.168381	0.104513	0.244616	14.78	6.19	5.83	5.14529		5.77	27.47	145.71	6.92	11.5049	69.6135		20.2464	923.685	21036.9	95.04	11.5636	1.89988	25.51	109.54				0
CMAC ICA	0.834762	0.165238	0.781777	0.0984979	0.100247	0.747645	0.775225	0.964423	0.0352442	#NULL!	0.197946	0.0669813	0.0326868	0.175567	0.107195	0.218223	15.18	6.65	7.3	6.5636		7.27	14.13	134.83	8.13	11.966	69.2175		19.8563	862.891	18319.8	95.68	12.0109	1.96021	32.75	96.96				0
CMAC ICA	0.846137	0.153863	0.770572	0.123484	0.105874	0.755421	0.759994	0.993982	0.030914	#NULL!	0.181842	0.0704098	0.0327694	0.181052	0.117293	0.229428	16.72	6.41	7.94	7.05821		7.97	5.09	130.72	8.49	11.2458	64.0263		19.3395	813.091	18041.8	98.7	14.7952	2.11828	42.06	91.38				0
CMAC ICA	0.867735	0.132265	0.71349	0.112402	0.100701	0.769459	0.759095	1.01365	0.0264691	#NULL!	0.152426	0.0560567	0.029167	0.177858	0.0823453	0.28651	14.38	7.42	7.42			7.45	6.05	132.89	8.01	10.4841	65.1604		18.4438	838.115	17754.8	100.14	11.6144	1.41609	41.9	81.61				0
CMAC MAYNAS	0.847947	0.152053	0.730876	0.232778	0.0900008	0.708678	0.818038	0.866314	0.0451338	1.31323	0.179319	0.0393714	-0.00206434	0.17741	-0.101421	0.269124	14.99	4.99	6.78	5.68311		6.77	12.74	132.72	9.65	11.0965	76.2201		20.53	816.214	16557.5	86.53	-10.7725	-1.85987	24.7	100.91			10.28	0
CMAC MAYNAS	0.822723	0.177277	0.783655	0.113917	0.0801694	0.696048	0.860356	0.809023	0.0385751	0.848258	0.215476	0.0390265	0.0236133	0.168362	0.0665477	0.216345	16.52	4.95	5.21	4.1107		5.18	20.78	153.81	7.58	10.6444	72.8429		18.2207	990.741	18863.7	82.57	6.54965	1.11368	24.14	169.76			7.71	0
CMAC MAYNAS	0.835867	0.164133	0.803179	0.171765	0.090415	0.688229	0.803866	0.856149	0.0330367	#NULL!	0.196362	0.0347122	0.0236342	0.158616	0.0693474	0.196821	16.4	5.45	4.78	3.25899		4.79	2.54	184.8	6.91	9.89389	65.579		17.6551	987.911	19844.1	84.07	6.95124	1.12506	35.75	160.36			-0.880336	0
CMAC MAYNAS	0.842077	0.157923	0.749504	0.17977	0.0955945	0.698407	0.790845	0.883115	0.0350004	#NULL!	0.18754	0.0351108	0.00939277	0.150131	0.0124486	0.250496	17.71	5.4	5.07	4.78534		5.09	1.61	185.03	7.93	10.6193	74.1793		17.7534	878.126	18074.8	86.66	1.18949	0.198115	43.32	205.33			5.56	0
CMAC MAYNAS	0.828618	0.171382	0.763387	0.127218	0.0866823	0.757666	0.822364	0.921327	0.0378714	#NULL!	0.206829	0.0336905	0.0271326	0.182715	0.0728656	0.236613	17.15	5.26	6.93	5.60621		6.93	6.51	125.33	9.25	11.3558	68.9281		20.7484	809.512	18287.6	92.32	8.11245	1.376	40.89	129.01				0
CMAC MAYNAS	0.826347	0.173653	0.773243	0.0852158	0.0875217	0.767882	0.864571	0.888165	0.03802	#NULL!	0.210145	0.0321167	0.031887	0.185281	0.0779374	0.226757	16.29	5.19	6.57	5.71829		6.48	10.21	132.95	8.9	12.0188	72.5374		21.3047	782.316	19245	89.08	8.68224	1.49732	25.14	67.45				0
CMAC MAYNAS	0.830039	0.169961	0.736319	0.112591	0.101567	0.781743	0.824202	0.948485	0.0377977	#NULL!	0.204762	0.0350974	0.016443	0.183744	0.0272909	0.263681	16.71	5	7.3	6.52709		7.2	10.49	139.5	10.83	12.3826	78.7809		20.605	676.533	18905.3	95.07	2.99109	0.501601	35.04	79				0
CMAC MAYNAS	0.837164	0.162836	0.756348	0.15329	0.0994532	0.781948	0.809924	0.965459	0.0374074	#NULL!	0.19451	0.0343974	0.0145657	0.182484	0.0393558	0.243652	16.87	5.38	7.3	6.24841		7.16	11.59	137.26	11.2	12.2786	74.0569		20.493	685.954	19933	99.09	4.50019	0.728868	48.42	111.75				0
CMAC MAYNAS	0.839609	0.160391	0.753325	0.0929321	0.0802024	0.772487	0.816354	0.946265	0.0350284	#NULL!	0.191031	0.0286927	0.0296652	0.186765	0.081276	0.246675	16.32	5.78	5.39	4.71209		5.11	15.59	150.14	9.25	12.1288	71.0498		20.7065	768.934	22094	98.03	9.81999	1.52202	25.64	119.2				0
CMAC MAYNAS	0.855592	0.144408	0.718356	0.117668	0.0984505	0.757828	0.782098	0.968968	0.0369549	#NULL!	0.168782	0.0239781	0.0232593	0.182699	0.0585902	0.281644	15.56	6.4	7.49			7.44	8.22	132.29	10.77	11.3153	70.6339		19.5246	694.547	21345.7	99	7.77982	1.05007	34.72	120.19				0
CMAC PAITA	0.851777	0.148223	0.736987	0.154805	0.0783824	0.759572	0.784584	0.968121	0.0814658	1.66663	0.174016	0	0.00143903	0.218532	-0.0156851	0.263013	14.84	4.91	7.23	6.29495		7.07	82.42	108.49	7.65	17.6643	86.2535		26.5474	541.793	11294.3	96.81	-2.29819	-0.344643	17.54	62.8			5	0
CMAC PAITA	0.843801	0.156199	0.787487	0.0871381	0.0787082	0.767286	0.770441	0.995905	0.0817588	1.48807	0.185114	0	0.00939279	0.204302	0.0164358	0.212513	14.55	4.72	6.47	5.61067		6.3	80.9	121.66	7.83	18.8003	89.7034		25.4582	466.807	10772.5	99.59	2.16914	0.342808	17.38	109.65			2.18	0
CMAC PAITA	0.832414	0.167586	0.790928	0.102329	0.150305	0.724352	0.805684	0.899052	0.0849402	#NULL!	0.201326	0.00684158	-0.00455803	0.18916	-0.0732358	0.209072	14.85	4.14	14.13	13.1046		13.97	79.07	106.88	15.76	18.9439	96.4525		23.6224	465.633	10315.6	90.33	-8.07881	-1.39405	24.22	97			-1.42374	0
CMAC PAITA	0.818494	0.181506	0.782913	0.143825	0.187149	0.727521	0.717291	1.01426	0.0859494	#NULL!	0.221755	0.00684406	-0.00119571	0.200049	-0.0420609	0.217087	15.66	4.07	13.96	13.0965		13.8	85.02	131.76	16.88	19.8202	87.7947		26.1846	424.998	9382.65	99.71	-4.47122	-0.862973	40.54	117.15			3	0
CMAC PAITA	0.802226	0.197774	0.785743	0.165316	0.180587	0.735494	0.718807	1.02322	0.080563	#NULL!	0.246531	0.00702996	0.00663802	0.234699	-0.00930091	0.214257	18.08	3.88	17.72	15.2502		17.57	75.91	104	20.58	20.821	80.2724		28.2338	382.148	8818.81	104.41	-1.09752	-0.209168	42.78	155.87				0
CMAC PAITA	0.817592	0.182408	0.761677	0.176935	0.137728	0.755183	0.700729	1.07771	0.0783798	#NULL!	0.223104	0.00568398	0.00467727	0.222094	0.00328244	0.238323	18.53	4.36	13.6	11.1376		13.45	69.64	104.35	17.34	18.0783	80.6496		27.4141	434.898	9333.59	111.03	0.397931	0.071796	38.97	67.87				0
CMAC PAITA	0.826061	0.173939	0.743055	0.163038	0.13842	0.758763	0.751153	1.01013	0.0217013	#NULL!	0.210564	0.00393796	0.0111732	0.21816	0.00689338	0.256945	15.78	4.64	14.59	12.6068		14.43	94.09	97.97	17.75	15.8082	74.7444		26.066	546.494	9680.75	104.32	0.865389	0.144267	35.6	115.2				0
CMAC PAITA	0.840959	0.159041	0.7237	0.177613	0.136069	0.782625	0.74552	1.04977	0.0230402	#NULL!	0.189119	0.00328153	0.0115376	0.208414	0.00153021	0.2763	16.18	5.17	14.53	11.9204		14.39	59.44	97.13	17.94	14.544	76.7925		25.2558	568.01	10467.6	108.83	0.203762	0.0308742	40.53	116.62				0
CMAC PAITA	0.85067	0.14933	0.722885	0.136533	0.156271	0.794308	0.802019	0.990386	0.0809907	#NULL!	0.175544	0.00308735	0.012025	0.214029	-0.022029	0.277115	14.83	6.79	16.12	14.212		16.16	7.46	100.82	20.44	14.268	80.3153		25.2208	579.968	11930.8	103.01	-3.09152	-0.448122	32.75	107.3				0
CMAC PAITA	0.86077	0.13923	0.678547	0.0934448	0.140512	0.803012	0.791801	1.01416	0.0759784	#NULL!	0.16175	0.00246382	0.0157588	0.206174	0.00158414	0.321453	14.07	7.62	11.26			11.3	4.06	127.42	16.46	13.4569	81.3687		23.8711	590.216	13279.9	103.52	0.236585	0.0312593	29.98	108.67				0
CMAC PIURA	0.887162	0.112838	0.700959	0.204348	0.10551	0.786823	0.853312	0.922081	0.0217756	0.932497	0.12719	0.0123287	0.0185061	0.162488	0.0643907	0.299041	14.43	8.67	7.28	5.3685		6.89	38.41	145.02	10.27	8.43844	60.1402		19.5109	1533.4	27570.9	92.09	9.59233	1.09705	25.38	105.55			6.18	0
CMAC PIURA	0.883953	0.116047	0.76859	0.172557	0.10341	0.767607	0.851784	0.901176	0.0251511	0.766651	0.131282	0.0122182	0.0238301	0.149891	0.0922359	0.23141	14.05	8.64	6.37	5.1634		6.07	25.96	162.27	9.2	8.99806	62.1712		18.265	1474.7	25069.8	90	12.5973	1.4754	23.45	99.82			7.28	0
CMAC PIURA	0.887093	0.112907	0.740689	0.177481	0.105547	0.802933	0.804888	0.99757	0.0274745	#NULL!	0.127277	0.0126578	0.01567	0.134014	0.0489651	0.259311	15	8.34	6.44	5.61947		6	28.49	161.63	9.27	8.8711	66.7387		14.5151	1351.7	22158.5	98.39	6.00327	0.624916	31.61	91.33			-2.18598	0
CMAC PIURA	0.906932	0.093068	0.706008	0.217856	0.118312	0.819675	0.651389	1.25835	0.0249956	#NULL!	0.102619	0.010756	0.00917875	0.118429	0.0269557	0.293992	17.18	11.28	7.02	6.78977		6.56	30.26	164.02	9.02	8.72238	64.8005		14.3126	1340.74	21186.4	122.49	3.47587	0.342672	57.53	90.88			3.91	0
CMAC PIURA	0.898857	0.101143	0.732661	0.158473	0.088046	0.837666	0.703176	1.19126	0.0288365	#NULL!	0.112524	0.0109074	0.0230913	0.148096	0.0797318	0.267339	15.85	10.07	8.47	6.44703		7.95	31.72	105.05	10.1	10.1479	62.8934		17.7309	1218.14	20424.8	120.45	12.2884	1.26228	59.51	128.52				0
CMAC PIURA	0.895558	0.104442	0.74569	0.155737	0.085959	0.843758	0.733324	1.15059	0.0297756	#NULL!	0.116623	0.0110538	0.0247865	0.151736	0.0881279	0.25431	14.93	9.84	6.91	5.67911		6.56	17.43	124.87	9.17	10.245	62.4542		18.3421	1143.8	20379.2	115.6	13.4688	1.45175	47.31	118.99				0
CMAC PIURA	0.886462	0.113538	0.767951	0.136813	0.0739767	0.822018	0.787559	1.04376	0.0278047	#NULL!	0.12808	0.0118328	0.0263394	0.150728	0.102028	0.232049	13.69	9.03	6.71	5.18314		5.75	28.03	110.6	7.94	10.4343	63.9537		18.8512	1151.87	19307.9	105.61	14.3479	1.71196	29.29	87.85				0
CMAC PIURA	0.873817	0.126183	0.797035	0.131155	0.0713624	0.833927	0.786662	1.06008	0.0315728	#NULL!	0.144405	0.0130732	0.0268559	0.152379	0.105362	0.202965	15.05	8.95	6.67	5.19682		5.32	29.64	107.91	8.32	11.8766	67.4264		18.6488	1014.93	22645.7	106.87	13.4222	1.73661	23.62	103.53				0
CMAC PIURA	0.874015	0.125985	0.790084	0.133089	0.0726039	0.82685	0.709544	1.16533	0.0320114	#NULL!	0.144146	0.0130344	0.0274174	0.158006	0.101294	0.209916	15.16	8.11	6.46	4.42702		5.19	22.03	113.02	8.14	11.524	67.1637		18.2645	898.457	18306.1	117.01	13.7404	1.64609	32.21	94.6				0
CMAC PIURA	0.884308	0.115692	0.754615	0.102902	0.0766038	0.83525	0.72725	1.1485	0.0341206	#NULL!	0.130828	0.0122825	0.0281951	0.159534	0.0896014	0.245385	13.35	8.72	6.11			6.39	3.3	126.24	8.54	11.1866	67.339		18.3304	912.392	17993	115.29	13.1753	1.47274	36.73	84.85				0
CMAC SULLANA	0.892018	0.107982	0.710543	0.42625	0.149971	0.785393	0.846868	0.927409	0.0200448	0.87535	0.121054	0	-0.0355055	0.175556	-0.248227	0.289457	11.5	4.32	16.63	11.7013	6.23	16.68	1.22	90.18	23.08	10.2166	74.2217		19.9785	1053.95	30549.4	92.05	-31.2559	-4.01407	43.78	108.85			1.48	0
CMAC SULLANA	0.869469	0.130531	0.728562	0.269338	0.130438	0.716745	0.793601	0.903155	0.0165205	1.05998	0.150128	0	0.000212506	0.145901	-0.052992	0.271438	14.93	4.92	13.17	10.3183		13.22	1.42	99.06	20.95	8.77807	68.9242		17.2686	1024.67	30807.6	90.25	-6.54468	-0.752492	47.46	112.6			3.78	0
CMAC SULLANA	0.932759	0.0672414	0.668834	0.327203	0.138568	0.688996	0.880561	0.782451	0.0167557	#NULL!	0.0720888	0.0139796	-0.0109638	0.130793	-0.126038	0.331166	8.54	7.83	12.22	10.4481		12.16	26.94	117.34	18.3	7.01313	70.9858		14.405	1238.35	33908.1	80.5	-22.6052	-1.52477	19.82	63.79			-0.499212	0
CMAC SULLANA	0.923744	0.0762558	0.607708	0.216228	0.113311	0.69485	0.772311	0.899701	0.0171465	#NULL!	0.0825508	0.01163	-0.00191476	0.105939	-0.0681117	0.392292	11.98	9.32	11.08	10.5191		11.04	18.02	107.02	16.99	7.47309	75.2317		14.9858	1324.42	34899.3	94.11	-8.76121	-0.848939	33.12	121.25			10.77	0
CMAC SULLANA	0.896953	0.103047	0.644068	0.214644	0.173052	0.771128	0.801523	0.962079	0.0231338	#NULL!	0.114886	0.0144345	0.00594658	0.150325	0.0025826	0.355932	14	7.29	17.43	15.4617		17.44	15.54	104.35	23.51	8.57126	69.1206		17.2715	1073.39	29065.3	101.05	0.392935	0.0376278	43.89	148.99				0
CMAC SULLANA	0.910462	0.0895377	0.676536	0.377732	0.140936	0.780521	0.770057	1.01359	0.0232828	#NULL!	0.0983432	0.0135753	-0.0107593	0.167135	-0.0872876	0.323464	13.55	10.41	15.35	12.3111		15.43	9.9	97.55	21.43	8.17148	60.0126		18.1949	1094.81	29360.8	107.75	-14.9471	-1.37381	44.91	134.49				0
CMAC SULLANA	0.904678	0.0953221	0.703204	0.228598	0.0748793	0.72685	0.820158	0.886232	0.0205497	#NULL!	0.105366	0.0230561	0.0150693	0.164783	0.0379466	0.296796	12.86	10.17	6.52	4.11937		6.56	4.5	117.9	10.7	8.63411	60.5703		18.3489	1295.31	36285.9	94.33	6.57229	0.626541	24.09	94.85				0
CMAC SULLANA	0.904704	0.0952957	0.73383	0.140394	0.0625963	0.724563	0.776216	0.933455	0.0191615	#NULL!	0.105334	0.0206138	0.0211333	0.142611	0.0966772	0.26617	13.6	11.1	4.6	3.50246		4.63	3.88	136.59	6.87	10.1385	67.061		18.4754	1193.1	33868.1	97.1	15.5528	1.63414	18.54	96.88				0
CMAC SULLANA	0.890003	0.109997	0.772536	0.166001	0.0642407	0.722502	0.790343	0.914163	0.0192549	#NULL!	0.123592	0.0235675	0.0294768	0.166787	0.100155	0.227464	12.42	9.52	4.31	3.24425		4.25	6.44	149.09	6.39	10.336	61.0183		20.3847	1083.47	27249.9	95.17	16.3987	1.85932	31.04	98.61				0
CMAC SULLANA	0.884782	0.115218	0.780994	0.185003	0.0649524	0.674303	0.784174	0.85989	0.0236618	#NULL!	0.130222	0.0258416	0.0259775	0.160234	0.0968722	0.219006	11.79	8.88	3.87			3.77	6.62	167.02	6.08	10.3938	60.9981		20.6508	963.501	22703.3	90.8	14.5292	1.81974	19.24	70.5				0
CMAC TACNA	0.845727	0.154273	0.710302	0.26738	0.105345	0.778658	0.822574	0.946612	0.0450864	0.697556	0.182415	0.008427	-0.00245807	0.152008	-0.0135364	0.289698	15.12	5.41	8.95	7.90101		8.7	46.92	117.68	11.1	8.99342	69.6661		18.0632	1063.67	23259	95.55	-1.31736	-0.210215	17.89	71.96			3.44	0
CMAC TACNA	0.843591	0.156409	0.776089	0.158295	0.099552	0.775439	0.753798	1.02871	0.0466092	1.04972	0.185408	9.43617e-10	0.0147821	0.139799	0.060313	0.223911	14.94	7.33	8.43	6.96382		8.12	51.05	118.07	10.02	9.73302	71.4206		17.2057	975.682	21302.4	103.81	7.14451	0.889338	23.86	70.42			1.82	0
CMAC TACNA	0.886825	0.113175	0.681888	0.370275	0.123038	0.807274	0.727511	1.10964	0.046167	#NULL!	0.127618	0.025571	-0.0356063	0.108702	-0.28247	0.318112	11.99	5.36	9.75	8.22711		9.17	69.48	124.69	11.88	8.8091	103.026		11.0636	928.199	20265.7	110.02	-25.6018	-2.739	37.75	111.57			-0.576708	0
CMAC TACNA	0.872069	0.127931	0.697136	0.275705	0.158745	0.802187	0.667964	1.20094	0.0358919	#NULL!	0.146698	0.0263505	-0.00156974	0.128874	-0.0216535	0.302864	15.45	6.49	10.94	10.7993		10.48	51.42	139.58	11.78	8.01365	67.1144		14.84	1073.52	23963.8	115.54	-2.142	-0.287465	51.4	106.38			0.43	0
CMAC TACNA	0.86644	0.13356	0.710712	0.288662	0.118711	0.823338	0.774309	1.06332	0.0401814	#NULL!	0.154148	0.0269424	-0.00351328	0.155126	-0.025261	0.289288	14.37	6.64	10.98	9.16447		10.5	45.05	108.07	12.19	8.75921	66.6936		17.0071	1056.82	26147.7	106.79	-2.8712	-0.390058	39.92	89.72				0
CMAC TACNA	0.859143	0.140857	0.721179	0.176907	0.0826757	0.812589	0.811799	1.00097	0.0429178	#NULL!	0.16395	0.0306916	0.0154756	0.158657	0.065524	0.278821	14.08	6.84	6.76	6.1123		6.15	40	123.69	9.95	9.09891	65.4426		17.7519	1044.14	27809	102.22	7.59038	1.05491	29.89	80.43				0
CMAC TACNA	0.857456	0.142544	0.733963	0.166792	0.0764796	0.801382	0.812756	0.986006	0.0459623	#NULL!	0.166241	0.027335	0.0200151	0.15826	0.0707505	0.266037	14.25	6.8	6.45	6.03282		5.79	31.19	119.12	8.29	9.24949	63.9585		18.511	1075.33	25700.3	101.89	8.15565	1.17761	22.94	92.79				0
CMAC TACNA	0.853474	0.146526	0.727016	0.189256	0.0821513	0.806905	0.795504	1.01433	0.0521757	#NULL!	0.171682	0.0294214	0.0145903	0.152151	0.0511582	0.272984	15.05	6.16	7.73	6.99518		7.05	20	107.05	9.05	9.24903	66.2983		17.5289	1025.01	22721.1	102.5	5.4749	0.799729	26.95	77.81				0
CMAC TACNA	0.852596	0.147404	0.695624	0.281506	0.110202	0.786456	0.772083	1.01862	0.0546999	#NULL!	0.172888	0.0324239	0.00154845	0.160709	-0.00590781	0.304376	16.95	5.75	10.63	9.20086		10.49	11.98	104.62	12.22	8.39783	61.8912		17.0586	929.294	20723.3	102.83	-0.649106	-0.090591	28.29	78.59				0
CMAC TACNA	0.861624	0.138376	0.711338	0.225408	0.0846863	0.748482	0.772097	0.969415	0.0509532	#NULL!	0.160599	0.0291806	0.0161883	0.168147	0.0608558	0.288662	15.41	6.74	8.04			8.49	5.2	106.21	9.5	8.00357	57.594		18.64	931.815	22270.4	97.97	7.70118	1.0398	33.26	67.32				0
CMAC TRUJILLO	0.846173	0.153827	0.692356	0.248743	0.102904	0.672622	0.822611	0.817666	0.0141613	1.06146	0.181792	0.029968	0.0128	0.158488	0.0243569	0.307644	16.55	5.45	5.61	4.45514		5.6	25.02	183.32	10.21	8.26953	58.8482		18.2677	1434.87	25814.3	83.94	2.54856	0.413347	26.28	106.96			14.34	0
CMAC TRUJILLO	0.831627	0.168373	0.795665	0.200782	0.0926935	0.682126	0.805662	0.846665	0.0121206	0.936575	0.202463	0.0317916	0.0258762	0.1398	0.107278	0.204335	18.27	5.05	5.08	4.1313		5.06	20.07	182.32	8.24	8.58928	56.7163		16.5497	1349.68	26128.1	88.03	9.27724	1.66077	28.72	81.93			9.02	0
CMAC TRUJILLO	0.813388	0.186612	0.806396	0.213627	0.099939	0.706741	0.79662	0.887175	0.0122859	#NULL!	0.229426	0.0362401	0.0123431	0.120794	0.0424194	0.193604	18.86	4.35	6.33	5.66174		6.24	35.86	157.74	9.98	8.65494	67.2412		12.9184	1380.21	24428.1	89.95	2.77087	0.502483	26.17	90.71			0.241992	0
CMAC TRUJILLO	0.820293	0.179707	0.741445	0.169915	0.0989274	0.681965	0.634584	1.07466	0.0134802	#NULL!	0.219076	0.0337555	0.00769168	0.112605	0.0164031	0.258555	19.59	4.71	6.57	5.47316		6.47	26.42	150	9.51	9.83681	74.7214		13.1755	1161.42	21217.1	111.95	1.03915	0.19978	46.53	100.82			3.21	0
CMAC TRUJILLO	0.799754	0.200246	0.767008	0.135177	0.0865743	0.729194	0.704656	1.03482	0.0185739	#NULL!	0.250384	0.036329	0.0248743	0.15069	0.0942007	0.232992	20.51	4.34	6.05	5.23841		5.96	23.06	141.62	7.54	11.2931	67.2789		16.5216	1008.88	19849.1	108.32	7.34931	1.44361	42.3	94.62				0
CMAC TRUJILLO	0.807254	0.192746	0.770745	0.131396	0.0852524	0.737558	0.681559	1.08216	0.0199122	#NULL!	0.238767	0.0332497	0.0249829	0.148764	0.0894597	0.229255	20.42	4.48	5.95	5.2793		5.84	21.57	141.66	7.41	11.4645	68.215		17.0935	978.557	19064.2	112.8	7.11933	1.39445	43.1	89.51				0
CMAC TRUJILLO	0.798539	0.201461	0.779301	0.121023	0.0811706	0.711724	0.739221	0.962803	0.0243257	#NULL!	0.252287	0.0317985	0.0279312	0.155891	0.0865091	0.220699	19.65	4.28	5.68	4.91339		5.62	12.33	141.58	7.27	11.3439	68.2239		18.0882	925.574	19730	102.19	6.94348	1.41784	30.63	75.68				0
CMAC TRUJILLO	0.797222	0.202778	0.79097	0.115514	0.0900157	0.725601	0.722323	1.00454	0.0190026	#NULL!	0.254355	0.0267475	0.0362371	0.162	0.126168	0.20903	19.89	4.39	6.16	5.42406		6.04	15.9	143.8	7.32	11.402	64.7065		18.5839	861.049	19195.7	103	10.6374	2.15437	36.14	63.29				0
CMAC TRUJILLO	0.802404	0.197596	0.785855	0.185488	0.109957	0.70183	0.738228	0.950696	0.0121466	#NULL!	0.246255	0.0225031	0.0299793	0.172472	0.105305	0.214145	19.22	4.44	7.69	6.70199		7.58	13.46	141.19	9.6	10.3785	59.9596		18.5084	852.267	18880.1	99.81	9.49972	1.79886	34.02	57.7				0
CMAC TRUJILLO	0.820885	0.179115	0.77122	0.162362	0.0922362	0.730822	0.736759	0.991942	0.0122452	#NULL!	0.218198	0.0194034	0.0299087	0.167588	0.0946852	0.22878	17.41	5.05	6.08			6.06	6.59	150.24	8.23	10.5814	60.5175		18.1268	909.366	20243.3	102.26	9.24754	1.59706	39.94	65.43				0
CMCP LIMA	0.855225	0.144775	0.70308	0.160291	0.0557176	0.773877	0.730193	1.05983	0.0500407	2.11576	0.169283	0	-0.00617209	0.177985	-0.0926766	0.29692	12.95	3.32	4.44	2.87948		4.27	20.06	125.58	5.29	16.3828	93.4644		21.4558	866.807	9933.14	105.31	-13.4838	-1.68943	25.34	103.65			2.27	0
CMCP LIMA	0.881533	0.118467	0.742964	0.18225	0.0756189	0.763832	0.653549	1.16874	0.0458097	3.27292	0.134387	0.0132452	-0.0138842	0.148264	0.00461355	0.257036	11.13	3.96	8.38	5.8025		8.22	21.89	90.29	9.07	14.9033	94.9097		18.0322	923.551	9235.51	116.51	0.600771	0.071286	50.31	106			2.82	0
CMCP LIMA	0.865298	0.134702	0.727189	0.329636	0.0828108	0.674868	0.776923	0.868643	0.0294895	#NULL!	0.155671	0.0148028	-0.057636	0.119835	-0.590782	0.272811	12.19	3.4	9.39	7.8618		9.28	15.18	89.36	10.26	14.0276	129.452		12.5024	877.425	9212.96	87.77	-43.6736	-6.42002	36.05	66.63			0.159217	0
CMCP LIMA	0.830165	0.169835	0.790759	0.104728	0.118624	0.649377	0.665224	0.976178	0.0258733	#NULL!	0.20458	0.0123033	0.0157849	0.147371	0.00208099	0.209241	20.4	4.27	13.93	12.9392		13.26	37.36	85.29	15.06	13.6041	79.2968		19.5048	967.86	10135.6	97.65	0.17858	0.0336602	79.58	110.87			4.83	0
CMCP LIMA	0.7987	0.2013	0.803959	0.289327	0.151834	0.70929	0.80899	0.87676	0.0304493	#NULL!	0.252034	0.0111175	0.0210465	0.198558	0.0175722	0.196041	16.85	3.78	21.25	19.9148		20.66	37.75	73.33	21.98	13.8337	71.272		24.9767	935.066	10129.9	89.9	2.09728	0.348775	36.33	108.92				0
CMCP LIMA	0.850294	0.149706	0.774111	0.219982	0.128324	0.734543	0.795909	0.922897	0.0298933	#NULL!	0.176064	0.0103221	-0.000405211	0.181343	-0.142137	0.225889	12.47	4.47	16.58	14.8537		16.56	16.88	82.55	22.17	14.1557	78.8382		24.109	841.328	10329.6	98.37	-16.1684	-2.59387	35.94	97.63				0
CMCP LIMA	0.829547	0.170453	0.788815	0.214651	0.0922004	0.710762	0.831215	0.855088	0.0334908	#NULL!	0.205477	0.0104697	0.020611	0.200462	-0.0415106	0.211185	15.2625	4.3	9.05	7.82444		8.53	17.36	110.99	19.75	13.0497	65.1876		26.5428	841.997	10126.7	93.11	-4.66808	-0.824354	29.25	97.39				0
CMCP LIMA	0.815301	0.184699	0.776542	0.126093	0.0989663	0.739414	0.78142	0.946244	0.0380594	#NULL!	0.22654	0.036126	0.0237536	0.195459	0.000240092	0.223458	14.17	4.81	14.92	10.5283		12.79	57.59	69.98	16.23	12.9873	73.3634		23.5659	843.538	10282	99.81	0.0302089	0.00442227	20.87	91.58				0
CMCP LIMA	0.871083	0.128917	0.72724	0.178606	0.0976864	0.779494	0.792619	0.983441	0.0450659	#NULL!	0.147997	0.0324036	0.0129013	0.187044	-0.0750132	0.27276	11.65	5.73	11.59	9.36014		10.51	25.85	86.79	13.1	10.343	71.3786		19.998	876.694	10755.5	101.21	-9.743	-1.233	22.82	79.46				0
CMCP LIMA	0.85994	0.14006	0.712121	0.163002	0.0791344	0.682234	0.803901	0.848655	0.0414163	#NULL!	0.162871	0.0556826	0.00107126	0.171812	-0.0729295	0.287879	12.73	5.45	10.02			9.74	11.8	82.48	12.85	12.1336	81.7722		17.6053	994.525	12313.2	88.58	-8.40765	-1.08212	39.69	49.44				0
CRAC LOS ANDES	0.882278	0.117722	0.737599	0.244479	0.0915804	0.858684	0.856869	1.00212	0.017001	2.29334	0.13343	#NULL!	0.0137673	0.241383	0.00645321	0.262401	10.48	7.83	7.03	5.20947		7.02	100	130.29	10.64	13.7331	62.9194		28.8026	691.992	8908.03	100.12	1.3443	0.164634	18.95	38.98			1.42	0
CRAC LOS ANDES	0.86977	0.13023	0.795448	0.201528	0.103488	0.827751	0.892454	0.9275	0.0158055	1.30518	0.149729	#NULL!	0.0121257	0.228976	0.0187949	0.204552	10.05	6.88	8.69	7.1402		8.68	100	119.04	10.4	15.1634	71.0736		27.29	609.093	8275.93	92.68	3.34687	0.452462	15	42.76			3.15	0
CRAC LOS ANDES	0.852509	0.147491	0.796196	0.175532	0.143241	0.786381	0.917765	0.856843	0.0176213	1.07324	0.173008	0.00853956	-0.0103475	0.199891	-0.0969318	0.203804	11.12	5.45	12.67	11.1301		12.65	100	113.07	14.33	16.0432	88.6784		23.5729	572.22	7266.29	85.64	-13.6637	-2.0051	17.85	39.48			1.09763	0
CRAC LOS ANDES	0.828373	0.171627	0.76815	0.428941	0.192749	0.766721	0.83297	0.920467	0.0243099	2.09381	0.207186	0.00878318	#NULL!	0.225148	-0.178815	0.23185	17.13	5.15	20.09	14.9361		20.07	100	95.96	20.56	14.1091	77.3713		23.695	544.416	6412.01	92	-20.7266	-3.73071	32.24	44.21			5.93	0
CRAC LOS ANDES	0.806455	0.193545	0.791943	0.338722	0.155645	0.795161	0.8612	0.923317	0.0272998	2.46692	0.239995	0.00802287	#NULL!	0.257158	-0.0695454	0.208057	18.08	7.15	15.46	12.5451		15.44	100	100.7	16.4	14.7086	68.358		27.8919	513.161	7257.56	92.3	-11.3673	-1.76568	37.62	45.44				0
CRAC LOS ANDES	0.866233	0.133767	0.783129	0.145416	0.0858687	0.80612	0.896818	0.898867	0.0229016	1.8239	0.154424	0.00588776	0.0349578	0.233226	0.0856792	0.216871	12.5	10.81	6.77	5.75456		6.75	100	127.96	9.65	14.3381	65.905		28.5635	618.342	7507.06	91.66	15.9605	2.21995	17.96	47.76				0
CRAC LOS ANDES	0.8641	0.1359	0.752572	0.0928344	0.0753551	0.780619	0.868424	0.898891	0.0296592	2.05172	0.157274	0.00585404	0.0221548	0.200925	0.0586339	0.247428	13.06	9.09	5.69	5.03079		5.68	62.05	133.82	8.88	16.7097	77.0008		27.3768	534.392	7617.71	92.15	9.07445	1.39649	24.98	48.07				0
CRAC LOS ANDES	0.786764	0.213236	0.79143	0.0831663	0.0702757	0.559273	0.730164	0.765956	0.0346428	1.50389	0.27103	0.00963264	0.0119975	0.191396	0.0221833	0.20857	14.7	7.35	5.32	4.74647		5.34	#NULL!	132.77	7.79	18.7268	85.4047		28.0294	411.787	5789.97	79.7	3.4179	0.544045	32.59	54.62				0
CRAC LOS ANDES	0.847429	0.152571	0.791032	0.179563	0.0764968	0.687942	0.832678	0.82618	0.032882	1.69971	0.180039	0.0131679	0.018191	0.272184	0.0248273	0.208968	15.3	5.76	6.72	5.24101		6.72	5.63	113.97	7.76	16.5962	71.0674		28.2737	338.775	7259.47	82.65	4.52483	0.641926	21.85	68.73				0
CRAC LOS ANDES	0.862007	0.137993	0.777524	0.127511	0.0657231	0.653577	0.824687	0.792515	0.0284662	2.02817	0.160083	0.010372	0.0376137	0.256284	0.0815382	0.222476	14.92	7.29	5.27			5.27	4.1	123.87	5.81	15.0343	65.7962		28.639	369.662	7657.28	78.66	16.2302	2.18258	21.25	73.57				0
CRAC PRYMERA	0.819727	0.180273	0.951617	-0.00663386	0.0881228	0.783392	0.702584	1.11501	0.0294121	4.43369	0.219918	#NULL!	0.007415	0.013921	0.534806	0.0483831	9.95	2.48	6.9	5.61639		6.89	10.3	127.77	9.85	14.9886	119.007		21.081	773.528	12312	111.5	-19.5673	-3.88097	27.7	183.02			0.02	0
CRAC PRYMERA	0.79969	0.20031	0.961108	-0.0118422	0.111686	0.764124	0.717814	1.06451	0.0310271	3.36381	0.250485	#NULL!	0.0171595	0.0276883	0.619186	0.0388921	10.3	2.67	9.26	7.60899		9.27	6.38	120.63	12.81	17.3272	120.55		20.782	582.903	10686.6	106.45	-22.9621	-4.42344	30.98	202.48			0.07	0
CRAC PRYMERA	0.81074	0.18926	0.924461	-0.00550628	0.0957883	0.769492	0.707364	1.08783	0.0341287	2.70206	0.233441	#NULL!	0.0133508	0.0258414	0.523209	0.0755392	9.33	2.03	7.06	5.04703		7.08	5.94	135.59	11.88	18.2131	176.302		15.4758	577.519	9817.83	108.78	-35.1451	-6.53182	28.86	147.6			-0.746857	0
CRAC PRYMERA	0.821761	0.178239	0.874787	-0.0559921	0.0803171	0.769051	0.631696	1.21744	0.0355343	6.20512	0.216899	#NULL!	#NULL!	0.0184536	0.439187	0.125213	11.99	2.26	3.18	2.83761		3.29	0.17	252.22	6.16	16.1145	119.506		18.1438	503.77	8857.96	121.74	-13.1656	-2.56376	52.33	162.27			1.92	0
CRAC PRYMERA	0.79976	0.20024	0.691383	0.177673	0.0701318	0.770807	0.700974	1.09962	0.0394359	4.74887	0.250375	#NULL!	#NULL!	0.153803	-0.222162	0.308617	14.36	2.43	4.48	3.29469		4.29	8.47	156.41	7.37	18.0067	126.852		18.97	506.008	9571.98	109.96	-18.0388	-3.35008	24.98	126.21				0
CRAC PRYMERA	0.844612	0.155388	0.641661	0.160048	0.0777023	0.789236	0.605079	1.30435	0.0375506	8.53509	0.183976	#NULL!	-0.0414362	0.131386	-0.22134	0.358339	14.04	3.18	5.87	4.5758		6.36	0	133.2	8.95	17.2928	130.034		17.493	537.368	9224.82	131.3	-19.4578	-3.10925	52.65	103.58				0
CRAC PRYMERA	0.856596	0.143404	0.694404	0.259444	0.0862553	0.823663	0.681461	1.20867	0.0505925	5.54358	0.167411	#NULL!	-0.0488375	0.172741	-0.198305	0.305596	12.71	2.54	7.6	5.58261		7.7	1.17	114.65	10.08	16.788	108.979		21.6879	464.809	8327.83	122.06	-23.5947	-3.44906	46.91	314.84				0
CRAC PRYMERA	0.863214	0.136786	0.723354	0.204748	0.109587	0.814112	0.766888	1.06158	0.0508529	5.42099	0.158461	#NULL!	-0.0310462	0.17861	-0.114937	0.276646	13.77	3.07	9.57	8.63181		9.73		115.51	12.26	16.2223	102.39		23.494	467.008	9519.77	109.08	-14.6277	-2.1898	22.68	282.81				0
CRAC PRYMERA	0.848175	0.151825	0.674385	0.206306	0.0886914	0.813073	0.762196	1.06675	0.0515989	5.91113	0.179001	#NULL!	-0.0361283	0.183525	-0.143279	0.325615	15.08	3.22	7.95	6.76068		8.04	2.35	112.34	10.05	15.8793	104.492		20.541	448.519	9108.38	107.49	-17.8912	-2.46758	36.45	331				0
CRAC PRYMERA	0.860086	0.139914	0.624704	0.256043	0.0783416	0.82815	0.711077	1.16464	0.0501953	11.2775	0.162675	#NULL!	-0.0319206	0.179371	-0.127247	0.375296	15.23	4.47	7.84			8.24		102.29	10.69	13.7249	94.6576		18.9482	592.965	9350.6	119.24	-14.4977	-2.06761	59.47	246.55				0
CRAC INCA SUR	0.837713	0.162287	0.999918	0	0.112278	0.802511	0.782014	1.02621	0.004783	5.69952	0.193726	#NULL!	0.00205752	0.00251086	0.819817	8.23282e-05	11.27	2.26	12.12	9.04954		12.12		92.63	13.22	13.1357	125.941		16.3718	931.302	31664.3	102.62	-12.9425	-1.97152	41.88	3718.12				0
CRAC INCA SUR	0.842601	0.157399	0.999842	0	0.138141	0.817978	0.706223	1.15824	0.00656524	4.85636	0.186802	#NULL!	0.000856958	0.00136761	0.626609	0.000157766	12.19	2.3	13.41	11.9883		13.41		103.04	13.86	12.6426	97.2372		17.6933	762.296	28967.3	115.82	-2.6289	-0.427604	78.32	4059.06				0
CRAC INCA SUR	0.832734	0.167266	0.999875	0	0.151195	0.810961	0.772081	1.05036	0.0030315	4.98637	0.200863	#NULL!	0.002003	0.0024889	0.804764	0.000124723	12.78	2.2	14.91	11.6841		14.91		101.4	16.47	13.7915	124.534		15.2062	695.283	30592.4	105.04	-19.1244	-3.00245	67.29	3068.28			0.173679	0
CRAC INCA SUR	0.85343	0.14657	0.993243	0	0.135511	0.82733	0.577382	1.4329	0.00533638	11.9997	0.171743	#NULL!	0.00332656	0.000645981	0.455397	0.00675689	12.87	3.1	11.65	10.9779		11.65		116.29	14.67	12.3175	111.685		14.38	661.346	10140.6	143.29	-15.8994	-2.54844	171.78	3934.32				0
CRAC INCA SUR	0.841403	0.158597	0.624589	0.106245	0.0841695	0.822559	0.652599	1.26044	0.00760683	6.64421	0.188491	#NULL!	1.71108	0.150523	-0.0478195	0.375411	14.5	3.24	9	7.17794		9		93.56	9.57	13.4617	92.8612		17.1751	639.363	12147.9	126.04	-4.43546	-0.747089	225.59	1555.19				0
CRAC INCA SUR	0.825587	0.174413	0.680341	0.123126	0.0641207	0.788723	0.726917	1.08502	0.0110144	7.98387	0.21126	#NULL!	0.00632185	0.178462	0.0164514	0.319659	14.59	3.02	7.25	4.72539		7.25		89.41	7.91	13.0535	79.785		19.9387	625.797	12724.5	109.68	1.69437	0.297334	114.23	3908.75				0
CRAC INCA SUR	0.823488	0.176512	0.717365	0.0986087	0.0578689	0.804627	0.757506	1.06221	0.00944478	4.11057	0.214347	#NULL!	0.0141073	0.176568	0.0829883	0.282635	13.2	2.93	5.5	4.09643		5.5		105.09	6	13.7907	77.2261		22.1268	674.318	13036.8	106.1	9.02582	1.66542	80.43	3131.59				0
CRAC INCA SUR	0.807625	0.192375	0.727563	0.0575932	0.0561755	0.79139	0.82204	0.962715	0.0083067	4.17167	0.238198	#NULL!	0.0163745	0.191304	0.0600846	0.272437	13.18	2.35	5.34	4.34283		5.34		106.27	6.77	14.9009	82.4097		22.9272	593.128	11071.7	97.19	6.16514	1.22508	68.18	831.83				0
CRAC INCA SUR	0.796845	0.203155	0.736176	0.154902	0.0764403	0.783102	0.809485	0.967407	0.00884262	5.60407	0.254949	#NULL!	-0.0122604	0.190111	-0.0630469	0.263824	15.06	2.07	6.89	5.5751		6.89		111.08	8	12.3622	88.3169		19.0333	458.626	9784.02	96.9	-6.56825	-1.27936	65.69	86.88				0
CRAC INCA SUR	0.817266	0.182734	0.607072	0.369593	0.0874031	0.795986	0.63931	1.24507	0.0108207	13.7431	0.223591	#NULL!	-0.0821633	0.161168	-0.455119	0.392928	16.01	2.34	8.95			8.95		100.13	11.92	20.4938	147.696		18.1862	384.035	11137	127.73	-45.553	-7.43612	145.84	141.79				0
CRAC DEL CENTRO	0.925026	0.0749744	0.947763	0	0.0682595	0.855393	0.878574	0.973615	0.0185516	4.81944	0.0810511	#NULL!	-0.000230439	0.000725578	-0.64297	0.0522374	11.48	5.23	4.56	3.6514		4.56		149.79	6.05	8.95986	90.7476		16.8971	876.183	23364.9	97.36	-50.6306	-3.73021	20.88	750.55				0
CRAC DEL CENTRO	0.916769	0.0832315	-23.5732	0	0.0701227	0.851931	0.881599	0.966347	0.0204086	4.19893	0.0907879	#NULL!	-0.00115346	7.2706e-06	-158.648	24.5732	11.73	6.81	3.99	3.32247		3.99		175.68	5.92	9.81789	95.4815		15.3972	760.303	24203	96.63	-21.0754	-1.75101	20.4	750.59				0
CRAC DEL CENTRO	0.913159	0.0868412	0.936696	0	0.10086	0.883245	0.865675	1.0203	0.0231651	4.0047	0.0950997	#NULL!	-0.000383658	0.000543888	-0.705398	0.063304	9.23	4.14	3.95	3.26617		3.95		255.03	6.63	9.37241	103.158		13.5314	773.373	20365.5	102.03	-48.3507	-5.07447	30.81	1397.25			8.25819	0
CRAC DEL CENTRO	0.87112	0.12888	0.941125	0	0.0796739	0.843399	0.864054	0.976095	0.0200015	3.47162	0.147948	#NULL!	#NULL!	0.000476833	0.531456	0.0588749	12.68	3.89	2.65	2.48232		2.65		300.59	5.18	9.21534	77.7685		17.3195	744.667	28111.2	97.61	-9.25157	-1.30289	34.53	9844.87				0
CRAC DEL CENTRO	0.862854	0.137146	0.636203	0.167659	0.0535442	0.831055	0.845432	0.982995	0.0183169	3.63583	0.158945	#NULL!	#NULL!	0.160226	-0.0414017	0.363797	14.2	3.79	2.98	2.58026		2.98		179.73	5.05	9.68783	79.9505		17.5634	810.813	35135.2	98.3	-5.17917	-0.696822	37.62	2176.83				0
CRAC DEL CENTRO	0.873513	0.126487	0.580101	0.18496	0.0503739	0.84012	0.796063	1.05534	0.0215183	5.8575	0.144802	#NULL!	-0.0144766	0.156269	-0.126537	0.419899	14.02	4.26	2.97	2.59363		2.97		168.46	4.66	10.388	90.7509		16.728	744.559	30030.5	104.95	-18.0557	-2.02859	69.07	445.23				0
CRAC DEL CENTRO	0.898791	0.101209	0.575821	0.173829	0.0451318	0.871593	0.760793	1.14564	0.0247541	7.5263	0.112606	#NULL!	-0.0360295	0.128485	-0.325196	0.424179	12.22	5.14	2.97	2.54037		2.97		150.72	3.72	15.5886	127.315		17.7349	596.282	25242.6	113.53	-53.249	-5.42422	91.77	768.35				0
CRAC DEL CENTRO	0.894392	0.105608	0.648408	0.192701	0.0428699	0.868429	0.775236	1.12021	0.0550593	4.28662	0.118077	#NULL!	-0.104212	0.117402	-0.987583	0.351592	11.65	2.56	2.84	2.21347		2.84		149.67	3.69	31.7907	225.129		19.7508	302.146	12085.8	111.24	-103.654	-16.7443	55.45	773.1				0
CRAC DEL CENTRO	0.690175	0.309825	0.790512	0.312096	0.0525653	0.659199	0.695198	0.948218	0.126131	3.50051	0.448909	#NULL!	-0.175527	0.110844	-1.76599	0.209488	30.5	1.17	4.28	2.97039		4.28		122.4	4.88	55.8283	290.173		20.3054	177.247	6380.88	94.41	-54.1272	-25.6554	32.49	2661.13				0
CRAC DEL CENTRO	0.110813	0.889187	0.971715	0.0976742	0.0122944	0.0775867	0.334139	0.232199	0.241114	18.205	8.02425	#NULL!	-0.130972	0.0420587	-8.09257	0.0282851	102.08	0.09	0			0							#NULL!	108.659	2933.79	22.94	#NULL!	#NULL!	562.65	321.36				0
CRAC RAIZ	0.935821	0.0641791	0.625705	0.264422	0.10759	0.663622	0.836542	0.793291	0.0127138	7.05479	0.0685806	0	-0.0198697	0.115251	-0.253531	0.374295	8.39	8.44	19.44	15.8203		18.8	29.51	55.36	24.39	7.61091	89.0597		14.7675	1754.66	24810.1	79.33	-34.5394	-2.85654	14.14	54.63			7.54	1
CRAC RAIZ	0.910678	0.0893221	0.63563	0.142249	0.0698654	0.543167	0.833967	0.651305	0.0106237	3.62948	0.0980831	0.00414153	-0.0120539	0.0890061	-0.196928	0.36437	12.01	8.06	8.42	4.8556		7.6	20.81	83.01	13.52	7.55576	103.374		10.5443	1745.22	25204.2	65.13	-17.3933	-1.75985	11.67	63.71			-0.116923	1
CRAC RAIZ	0.899729	0.100271	0.656774	0.0623165	0.0620712	0.570954	0.693438	0.823367	0.0175447	6.62576	0.111446	0.00389307	0	0.102661	9.94441e-05	0.343226	15.31	8.47	4.15	2.83283		3.71	8.58	149.61	6.51	9.05774	81.1007		15.2778	1504.98	21788	82.34	0.0101487	0.00132915	48.73	54.65			9.29	1
CRAC RAIZ	0.846981	0.153019	0.723813	0.137315	0.0884224	0.628981	0.839309	0.749403	0.0291374	3.77447	0.180664	0.00594203	0	0.176899	6.72712e-05	0.276187	14.32	5.22	6.94	5.60882		7.12	5.8	127.41	9.05	10.6237	72.3714		19.9496	883.977	17277.7	77.47	0.00771559	0.00119341	20.82	36.14				1
CRAC RAIZ	0.854295	0.145705	0.713517	0.156255	0.0633442	0.539936	0.852827	0.633113	0.0310597	1.93732	0.170556	0.00566043	0.0211167	0.185503	0.0244813	0.286483	14.08	5.53	7.39	4.45577		6.58	11.07	88.7	10.16	10.3167	68.741		20.5341	934.854	17804.7	69.09	3.16037	0.450674	20.97	31.24				1
CRAC RAIZ	0.857177	0.142823	0.701098	0.0864145	0.0452374	0.404515	0.825098	0.490263	0.035537	5.68279	0.16662	0.00562262	0.0107231	0.179389	0.00378348	0.298902	14.1207	5.64	3.29	2.7197		3.67	0.41	138.41	5.38	14.0489	84.1573		23.0467	838.566	17423.5	54.34	0.474651	0.0767874	18.19	43.13				1
CRAC RAIZ	0.826627	0.173373	0.719303	0.0791504	0.0536962	0.267235	0.794575	0.336324	0.044151	7.53002	0.209735	0.00681204	0.0126119	0.191647	0.019395	0.280697	16.97	4.49	4.21	3.70059		4.37	1.47	127.18	5.19	21.4665	84.6048		33.3792	565.649	11878.6	33.55	3.12238	0.561746	17.22	78.27				1
FIN TFC	0.901927	0.0980729	0.476816	0.1146	0.0905406	0.624774	0.763215	0.740206	0.0466208	2.24591	0.108737	0.00348354	0.00863661	0.110567	0.00406941	0.523184	11.93	10.15	6.31	5.41	3.92			143.44		4.34	71.3	93.8	13.69	2147	31329.6		0.51	0.05	24.77	41.68				1
FIN TFC	0.912363	0.0876371	0.50395	0.0738682	0.0775397	0.635309	0.783674	0.715925	0.0521199	1.56781	0.0960551	0.00351389	0.010646	0.112751	-0.0260473	0.49605	12.33	10.27	5.36	5.00631	1.95			144.65		5.34757	74.13	95.85	14.48	1998	29364.2		-3.03	-0.3	15.88	65.59				1
FIN TFC	0.903759	0.0962413	0.541004	0.108292	0.061734	0.642789	0.739423	0.726181	0.0533869	3.68487	0.10649	0.00350635	0.005883	0.107849	0.0210868	0.458996	12.42	9.6	5.52	4.854	1.01			111.94		6.16441	74.7285	94.5341	14.9034	1689	25307.7		2.37307	0.252844	15.43	66.03				1
FIN TFC	0.883708	0.116292	0.560392	0.0706019	0.0514913	0.650645	0.723737	0.709362	0.0480537	2.33287	0.131596	0.00422832	0.00307052	0.107231	-0.00941506	0.439608	13.68	8.24	5.92	5.26082	0.49			86.97		7.10432	85.8165	96.2181	14.9327	1219	22167.8		-1.01581	-0.117527	20.1	76.88				1
FIN TFC	0.865278	0.134722	0.63756	0.0776072	0.0403967	0.56395	0.733036	0.588316	0.0101119	11.9088	0.155697	0.0059475	0.00112393	0.116236	0.0178309	0.36244	14.04	7.7	5.41	#NULL!	0.41			74.71		9.51131	88.9152	93.2098	16.5933	824	28005.5		1.64783	0.252462	29.83	60.94				1
CRAC CHAVIN	0.91349	0.0865098	0.623555	0.258998	0.23478	0.83832	0.581331	1.44207	0.0527894	3.46852	0.0947025	0.00557781	-0.0579335	0.195584	-0.534923	0.376445	10.65	29.64	23.58	21.8107		23.32	46.57	101.31	26.1	23.3404	155.759	#NULL!	22.6189	456.067	6334.26	146.85	-113.019	-8.39243	34.27	142.75				1
CRAC CHAVIN	0.923554	0.0764464	0.619037	0.0382799	0.0212647	0.865508	0.605459	1.42951	0.043672	3.15023	0.0827741	0.00402041	-0.0316014	0.172243	-0.280486	0.380963	10.06	5.22	10.76			10.61	28.8	21.64	12.06	25.7875	141.145	#NULL!	22.8738	309.815	5466.03	156.68	-58.4625	-4.7085	34.2	145.58				1
AMERIKA FIN	0.185728	0.814272	#NULL!	#NULL!	#NULL!	#NULL!	#NULL!	#NULL!	#NULL!	#NULL!	4.38422	0.215336	-0.0132584	0.00461837	-3.36611	#NULL!	138.78	0.2								2.49	415.08	98.89	0.66				-1.93	-1.57						1
AMERIKA FIN	0.199389	0.800611	#NULL!	#NULL!	#NULL!	#NULL!	#NULL!	#NULL!	#NULL!	#NULL!	4.01532	0.226967	-0.00493495	0.0175059	1.70315	#NULL!	119.49	0.22								3.29	128.89	31.4	2.62				3.78	3.03						1
AMERIKA FIN	0.203121	0.796879	0.908756	#NULL!	#NULL!	#NULL!	#NULL!	#NULL!	#NULL!	#NULL!	3.92318	0.234426	-0.0164844	0.0162349	-1.25721	0.0912442	124.43	0.21								4.53	215.38	100	2.39				-2.53	-2.03						1
AMERIKA FIN	0.208607	0.791392	0.99997	#NULL!	#NULL!	#NULL!	#NULL!	#NULL!	#NULL!	#NULL!	3.79369	0.227275	0.000697501	0.0205854	0.174235	3.02048e-05	144.79	0.23								2.91	96.52	87.69	3.1				0.45	0.36						1
AMERIKA FIN	0.211736	0.788264	0.855329	#NULL!	#NULL!	#NULL!	#NULL!	#NULL!	#NULL!	#NULL!	3.72286	0.227172	-0.00561764	0.0216164	0.261732	0.144671	167.76	0.23								3.51475	131.36	65.72	3.23				0.73	0.57						1
AMERIKA FIN	0.218823	0.781177	0.909862	#NULL!	#NULL!	#NULL!	#NULL!	#NULL!	#NULL!	#NULL!	3.5699	0.226874	-0.0261856	0.0196174	-1.21496	0.090138	159.15	0.24								6.29413	250.634	89.2971	2.83397				-3.01056	-2.36265						1
AMERIKA FIN	0.20749	0.79251	0.995904	#NULL!	#NULL!	#NULL!	#NULL!	#NULL!	#NULL!	#NULL!	3.81952	0.223402	-0.0169498	0.0313565	-0.456992	0.00409575	196.53	0.24								7.00031	155.068	92.2884	4.59893				-1.90065	-1.47536						1
AMERIKA FIN	0.216377	0.783623	#NULL!	#NULL!	#NULL!	#NULL!	#NULL!	#NULL!	#NULL!	#NULL!	3.62156	0.230875	-0.0554794	0.0275605	-3.25292	0	179.3	0.24								10.4881	333.577	100	3.64826				-10.7506	-8.40377						1
CRAC SIPAN	0.8903	0.1097	0.57048	0.367688	0.595813	0.84938	0.609473	1.39363	0.031733	6.14727	0.123217	0.00698457	#NULL!	0.13027	-0.671203	0.42952	17.08	0.53	57.62	57.5728		57.62		103.41	58.14	14.6843	152.515		11.5236	677.386	3725.62	139.36	-53.5265	-6.68034	103.45	118.46				1
CRAC SIPAN	0.906489	0.0935107	0.696522	0.441693	0.310122	0.868043	0.538967	1.61057	0.0201101	8.6675	0.103157	0.00372229	#NULL!	0.207508	-0.406981	0.303478	13.52	1.02	31.68	28.903		31.68		97.89	32.27	17.7124	92.6821		20.585	441.578	6182.09	161.06	-72.3493	-7.54277	93.58	122.97				1
CRAC SIPAN	0.887858	0.112142	0.759102	0.215274	0.0988091	0.846709	0.773413	1.09477	0.020195	2.77699	0.126306	#NULL!	-0.00783753	0.237196	-0.0537686	0.240898	10.18	1.52	8.59	7.34685		8.59		115.42	10.38	17.4236	78.123		26.7841	403.362	8816.33	109.79	-10.6022	-1.28419	34.72	105.62				1
CRAC SIPAN	0.874532	0.125468	0.773664	0.189414	0.0590205	0.784498	0.835008	0.939509	0.025712	1.73564	0.143468	#NULL!	-0.0224808	0.22267	-0.140059	0.226336	11.12	3.97	4.89	3.95032		4.89		120.83	6.24	20.2282	91.2737		27.9205	446.947	9385.89	94.11	-28.9089	-3.42488	12.42	86.33				1
CRAC SIPAN	0.861466	0.138534	0.796489	0.173119	0.054776	0.79969	0.764664	1.04581	0.0356064	1.63003	0.160812	#NULL!	-0.0349507	0.208347	-0.153588	0.203511	13.93	6.03	4.94	3.74965		4.94		111.01	5.74	22.9823	103.248		24.8293	349.209	7183.73	104.6	-28.2981	-3.31438	12.85	74.39				1
CRAC SIPAN	0.878843	0.121157	0.789878	0.20427	0.0833097	0.840989	0.664409	1.26577	0.036123	2.39206	0.13786	0.00960334	-0.0307155	0.207554	-0.0827594	0.210122	13.41	5.56	7.79	6.0591		7.69	58.21	106.36	8.36	23.0372	96.623		24.1725	362.383	7187.26	125.85	-14.3224	-1.75585	50.95	116.24				1
CRAC SIPAN	0.875034	0.124966	0.761309	0.1881	0.0715329	0.8326	0.668577	1.24533	0.0352679	2.46963	0.142813	0.00988282	-0.0197992	0.187955	-0.0897289	0.238691	13.93	5.38	6.17			6.01	67.33	114.99	7.11	20.5631	93.3051		22.2756	367.808	7049.65	123.44	-14.6057	-1.79274	59.89	125.07				1
DEUTSCHE BANK	0.240115	0.759885	0.965826	#NULL!	#NULL!	0.000644444	#NULL!	#NULL!	0.00815212	#NULL!	3.16466	#NULL!	0.234613	0.267961	0.614349	0.0341744	43.36	1.06								5.9989	24.2916	82.8618	22.6267		84594.3		27.0416	9.15758	961.72	85.36	790.8	806.75		1
DEUTSCHE BANK	0.75263	0.24737	0.845563	#NULL!	#NULL!	0.215973	#NULL!	#NULL!	0.00417421	#NULL!	0.328673	#NULL!	0.0467154	0.0757205	0.406712	0.154437	28.78	3.48								3.282	37.6573	89.5719	9.71373		170159		12.2161	2.62166	19.27	402.59	85515.2	2408.69		1
